# Supplementary material for: Theoretical analysis and simulation calculation of hydrodynamic pressure pulsation effect and flow induced vibration response of radial gate structure
Source: Sci Rep. 2022 Dec 19;12:21932. doi: 10.1038/s41598-022-26470-x (PMC9763346; doi:10.1038/s41598-022-26470-x)
Supplement: Supplementary file 1 — Supplementary Information. [file 41598_2022_26470_MOESM1_ESM.zip]

Archive with 17 entries (17 files):
- Drawing Source File - Data/Figure 11Flow induced acceleration diagram of radial gate-X direction.opju
- Drawing Source File - Data/Figure 11Flow induced acceleration diagram of radial gate-Y direction.opju
- Drawing Source File - Data/Figure 11Flow induced acceleration diagram of radial gate-Z direction.opju
- Drawing Source File - Data/Figure 12Variation curve of maximum response of gate with relative opening. (a) .opju
- Drawing Source File - Data/Figure 12Variation curve of maximum response of gate with relative opening. (b) .opju
- Drawing Source File - Data/Figure 2selected typical fluctuating hydrodynamic pressure time history-10%.opju
- Drawing Source File - Data/Figure 2selected typical fluctuating hydrodynamic pressure time history-30%.opju
- Drawing Source File - Data/Figure 2selected typical fluctuating hydrodynamic pressure time history-50%.opju
- Drawing Source File - Data/Figure 2selected typical fluctuating hydrodynamic pressure time history-70%.opju
- Drawing Source File - Data/Figure 2selected typical fluctuating hydrodynamic pressure time history-90%.opju
- Drawing Source File - Data/Figure 6Distribution of hydrodynamic pressure on the surface of radial gate (a) .opju
- Drawing Source File - Data/Figure 6Distribution of hydrodynamic pressure on the surface of radial gate (b) .opju
- Drawing Source File - Data/Figure 7Comparison of theoretical calculation and finite element simulation results. (b) .opju
- Drawing Source File - Data/Figure 9Flow induced deformation of radial gate-X direction.opju
- Drawing Source File - Data/Figure 9Flow induced deformation of radial gate-Y direction.opju
- Drawing Source File - Data/Figure 9Flow induced deformation of radial gate-Z direction.opju
- graphic data/graphic data.xlsx
