# Supplementary material for: Theoretical analysis and simulation calculation of hydrodynamic pressure pulsation effect and flow induced vibration response of radial gate structure
Source: Sci Rep. 2022 Dec 19;12:21932. doi: 10.1038/s41598-022-26470-x (PMC9763346; doi:10.1038/s41598-022-26470-x)
Supplement: Supplementary file 1 — Supplementary Information. [file 41598_2022_26470_MOESM1_ESM.zip › graphic data/graphic data.xlsx]

## Sheet: Figure 2 data
Figure 2selected typical fluctuating hydrodynamic pressure time history-10%	0.05	-1.06018	Figure 2selected typical fluctuating hydrodynamic pressure time history-30%	0.05	-1.46451	Figure 2selected typical fluctuating hydrodynamic pressure time history-50%	0.05	-1.44198	Figure 2selected typical fluctuating hydrodynamic pressure time history-70%	0.05	-1.44198	Figure 2selected typical fluctuating hydrodynamic pressure time history-90%	0.000126955	4.4329
	0.1	-1.11897		0.1	-1.18287		0.1	-1.80247		0.1	-1.80247		0.14067	4.09764
	0.15	-2.06648		0.15	-0.67593		0.15	-1.97145		0.15	-1.97145		0.14397	2.90859
	0.2	-1.85586		0.2	-0.64213		0.2	-2.16296		0.2	-2.16296		0.27625	4.21261
	0.25	-1.61829		0.25	-0.70972		0.25	-2.19676		0.25	-2.19676		0.28019	2.07695
	0.3	-2.91604		0.3	1.14411		0.3	-2.03904		0.3	-2.03904		0.42213	4.28137
	0.35	-3.45978		0.35	1.12778		0.35	-1.81373		0.35	-1.81373		0.56343	2.98795
	0.4	-1.65996		0.4	-1.2392		0.4	-1.5321		0.4	-1.5321		0.69749	1.46367
	0.45	-0.34474		0.45	-1.07022		0.45	-1.43071		0.45	-1.43071		0.83854	1.97112
	0.5	2.18248		0.5	-0.98009		0.5	-1.2392		0.5	-1.2392		0.97616	1.90138
	0.55	1.39627		0.55	-0.81111		0.55	-1.07022		0.55	-1.07022		0.97717	2.69791
	0.6	0.96065		0.6	-0.77731		0.6	-0.98009		0.6	-0.98009		1.12089	0.29626
	0.65	1.41375		0.65	-0.65339		0.65	-0.81111		0.65	-0.81111		1.25787	1.17313
	0.7	1.48931		0.7	-1.81373		0.7	-0.77731		0.7	-0.77731		1.39905	-0.10874
	0.75	0.83816		0.75	-1.5321		0.75	-0.65339		0.75	-0.65339		1.54301	-1.64459
	0.8	0.77972		0.8	-1.43071		0.8	-0.60833		0.8	-0.60833		1.67987	-2.53396
	0.85	1.50188		0.85	-1.2392		0.85	-0.43935		0.85	-0.43935		1.81419	-3.19243
	0.9	1.87415		0.9	-1.07022		0.9	-0.33796		0.9	-0.33796		1.95397	-2.56954
	0.95	2.9469		0.95	-0.98009		0.95	-0.05633		0.95	-0.05633		2.09679	-2.22371
	1	3.10328		1	-0.81111		1	0.07886		1	0.07886		2.2353	-2.37426
	1.05	3.23342		1.05	-0.77731		1.05	0.33796		1.05	0.33796		2.37965	-3.05586
	1.1	2.9591		1.1	-0.65339		1.1	0.46188		1.1	0.46188		2.51689	-0.4243
	1.15	2.92726		1.15	-1.92639		1.15	0.57454		1.15	0.57454		2.52234	-2.69849
	1.2	2.97658		1.2	-1.94892		1.2	0.41682		1.2	0.41682		2.65666	-1.57919
	1.25	2.99862		1.25	-2.01651		1.25	0.09012		1.25	0.09012		2.66542	-0.59798
	1.3	1.51954		1.3	-1.44198		1.3	-0.11265		1.3	-0.11265		2.79276	-0.6215
	1.35	1.27216		1.35	-1.80247		1.35	-0.49568		1.35	-0.49568		2.79631	-0.94475
	1.4	3.40512		1.4	-1.97145		1.4	-0.68719		1.4	-0.68719		2.79644	0.82148
	1.45	2.45762		1.45	-2.16296		1.45	-1.2392		1.45	-1.2392		2.80203	-1.46425
	1.5	2.48		1.5	3.00668		1.5	-1.46451		1.5	-1.46451		2.94345	1.67523
	1.55	2.44816		1.55	3.12596		1.55	-1.52083		1.55	-1.52083		3.08133	0.69351
	1.6	1.39253		1.6	3.0276		1.6	-1.43071		1.6	-1.43071		3.21857	-0.23048
	1.65	0.17562		1.65	2.86005		1.65	-1.41944		1.65	-1.41944		3.35999	-0.64656
	1.7	-0.04482		1.7	2.46496		1.7	-1.46451		1.7	-1.46451		3.49584	1.2231
	1.75	1.72804		1.75	2.3073		1.75	-1.75741		1.75	-1.75741		3.50218	-0.24301
	1.8	2.01984		1.8	2.0705		1.8	-1.80247		1.8	-1.80247		3.63422	1.0841
	1.85	2.63458		1.85	2.01171		1.85	-1.825		1.85	-1.825		3.64222	-0.53209
	1.9	2.2525		1.9	1.94302		1.9	-1.825		1.9	-1.825		3.77907	1.24521
	1.95	2.30146		1.95	1.94362		1.95	-1.91512		1.95	-1.91512		3.91504	0.43666
	2	2.13492		2	1.99371		2	-1.92639		2	-1.92639		4.06282	-0.55664
	2.05	1.61812		2.05	2.16241		2.05	-1.94892		2.05	-1.94892		4.20298	0.92051
	2.1	1.04779		2.1	2.38061		2.1	-2.01651		2.1	-2.01651		4.33793	1.98209
	2.15	0.0464		2.15	2.66804		2.15	-2.01651		2.15	-2.01651		4.34263	0.66606
	2.2	-0.57816		2.2	2.79727		2.2	-2.05031		2.2	-2.05031		4.4819	1.33513
	2.25	-1.71425		2.25	1.18654		2.25	-2.12917		2.25	-2.12917		4.48418	1.12733
	2.3	-1.96163		2.3	1.08988		2.3	-2.14043		2.3	-2.14043		4.48431	2.89356
	2.35	-1.96619		2.35	0.8329		2.35	-2.09537		2.35	-2.09537		4.61799	4.07059
	2.4	-1.9711		2.4	0.69167		2.4	-1.46451		2.4	-1.46451		4.76221	5.17831
	2.45	0.17895		2.45	0.47034		2.45	-1.18287		2.45	-1.18287		4.90605	6.32067
	2.5	1.35911		2.5	0.37368		2.5	-0.67593		2.5	-0.67593		5.04545	5.20042
	2.55	1.43502		2.55	0.24148		2.55	-0.64213		2.55	-0.64213		5.17406	5.06145
	2.6	2.18446		2.6	0.22504		2.6	-0.70972		2.6	-0.70972		5.32221	4.03352
	2.65	3.09522		2.65	0.29785		2.65	-0.70972		2.65	-0.70972		5.32335	4.8185
	2.7	2.9829		2.7	0.37956		2.7	-0.73225		2.7	-0.73225		5.45666	4.25239
	2.75	2.73552		2.75	0.48791		2.75	-0.85617		2.75	-0.85617		5.45742	5.07201
	2.8	0.92588		2.8	0.48941		2.8	-1.07022		2.8	-1.07022		5.46326	5.42985
	2.85	0.30167		2.85	0.32145		2.85	-0.98009		2.85	-0.98009		5.59517	4.99072
	2.9	-0.4303		2.9	0.26055		2.9	-0.81111		2.9	-0.81111		5.74294	3.99743
	2.95	-0.89321		2.95	0.2352		2.95	-0.74352		2.95	-0.74352		5.88361	4.53951
	3	-0.08988		3	0.2991		3	-0.70972		3	-0.70972		6.02123	4.46977
	3.05	0.01297		3.05	0.5768		3.05	-0.77731		3.05	-0.77731		6.1591	3.48805
	3.1	0.65466		3.1	-1.64475		3.1	-1.22793		3.1	-1.22793		6.30091	3.03734
	3.15	0.64975		3.15	-1.66728		3.15	-1.65602		3.15	-1.65602		6.43764	3.9373
	3.2	0.64484		3.2	-1.52083		3.2	-2.01651		3.2	-2.01651		6.58732	3.65973
	3.25	0.7477		3.25	-1.44198		3.25	-2.00525		3.25	-2.00525		6.72164	2.11236
	3.3	-0.01122		3.3	-1.21667		3.3	-1.64475		3.3	-1.64475		6.85634	1.41926
	3.35	-0.52802		3.35	1.29012		3.35	-1.41944		3.35	-1.41944		7.00348	-0.40521
	3.4	-0.37128		3.4	-0.16898		3.4	-1.21667		3.4	-1.21667		7.13259	-2.36814
	3.45	0.02793		3.45	-0.04506		3.45	-1.29552		3.45	-1.29552		7.2838	-1.89536
	3.5	0.07691		3.5	-0.22531		3.5	-1.81373		3.5	-1.81373		7.41837	-1.68803
	3.55	-1.43636		3.55	-0.43935		3.55	-1.76867		3.55	-1.76867		7.55878	0.65492
	3.6	-1.87198		3.6	-0.70972		3.6	-1.38565		3.6	-1.38565		7.69703	1.41635
	3.65	-2.41572		3.65	-0.70972		3.65	-1.37438		3.65	-1.37438		7.83605	1.21962
	3.7	-2.69004		3.7	-0.48441		3.7	-1.68981		3.7	-1.68981		7.97494	0.14554
	3.75	-4.25684		3.75	-0.45062		3.75	-1.72361		3.75	-1.72361		8.12652	-0.3052
	3.8	-4.50422		3.8	-0.27037		3.8	-1.825		3.8	-1.825		8.25691	-0.6058
	3.85	-2.48888		3.85	-0.19151		3.85	-1.825		3.85	-1.825		8.39948	-0.23688
	3.9	1.19646		3.9	-0.10139		3.9	-1.75741		3.9	-1.75741		8.54014	0.3052
	3.95	-0.98543		3.95	-0.11265		3.95	-1.5321		3.95	-1.5321		8.67421	0.5587
	4	0.35672		4	-0.30417		4	-1.46451		4	-1.46451		8.67878	0.1431
	4.05	0.32487		4.05	-0.34923		4.05	-1.64475		4.05	-1.64475		8.81614	0.09645
	4.1	-0.03027		4.1	-0.45062		4.1	-1.66728		4.1	-1.66728		8.96075	0.28065
	4.15	-1.43578		4.15	-0.50694		4.15	-1.52083		4.15	-1.52083		9.09786	1.14598
	4.2	-2.76046		4.2	-0.69846		4.2	-1.44198		4.2	-1.44198		9.23878	1.66497
	4.25	-3.30384		4.25	-0.76605		4.25	-1.21667		4.25	-1.21667		9.38668	0.66013
	4.3	-3.49734		4.3	-0.81111		4.3	-0.90124		4.3	-0.90124		9.51897	1.07526
	4.35	-3.5292		4.35	-0.85617		4.35	-0.16898		4.35	-0.16898		9.65671	-0.7838
	4.4	-3.56104		4.4	-0.93503		4.4	-0.04506		4.4	-0.04506		9.80728	-2.03108
	4.45	-1.70736		4.45	-1.03642		4.45	-0.22531		4.45	-0.22531		9.9383	0.27727
	4.5	-1.9005		4.5	-1.26173		4.5	-0.43935		4.5	-0.43935		10.0766	0.14981
	4.55	-2.52506		4.55	-1.38565		4.55	-0.70972		4.55	-0.70972		10.0782	-0.88916
	4.6	-4.09222		4.6	-1.68981		4.6	-0.70972		4.6	-0.70972		10.0809	-0.2427
	4.65	-4.07018		4.65	-1.84753		4.65	-0.48441		4.65	-0.48441		10.0826	0.48456
	4.7	-3.99392		4.7	-2.01651		4.7	-0.45062		4.7	-0.45062		10.2121	-3.29078
	4.75	-4.67236		4.75	-2.17423		4.75	-0.27037		4.75	-0.27037		10.3607	-3.46445
	4.8	-0.56577		4.8	-2.42207		4.8	-0.19151		4.8	-0.19151		10.5002	-1.92958
	4.85	-0.54374		4.85	-2.43333		4.85	-0.10139		4.85	-0.10139		10.6405	-1.35287
	4.9	0.15183		4.9	-2.18549		4.9	-0.11265		4.9	-0.11265		10.7787	-1.48033
	4.95	2.46352		4.95	-2.21929		4.95	-0.30417		4.95	-0.30417		10.9207	-1.05369
	5	2.88968		5	-2.34321		5	-0.34923		5	-0.34923		11.0589	-0.29227
	5.05	2.53488		5.05	-2.4446		5.05	-0.45062		5.05	-0.45062		11.0613	-1.4005
	5.1	2.36832		5.1	-2.53472		5.1	-0.50694		5.1	-0.50694		11.1982	-1.40098
	5.15	1.28576		5.15	-2.56852		5.15	-0.69846		5.15	-0.69846		11.3392	-3.56019
	5.2	0.79626		5.2	-2.37701		5.2	-0.76605		5.2	-0.76605		11.472	-3.19125
	5.25	1.00688		5.25	-2.19676		5.25	-0.81111		5.25	-0.81111		11.6255	-0.2596
	5.3	1.9988		5.3	-2.27562		5.3	-0.85617		5.3	-0.85617		11.7606	-0.09845
	5.35	-0.6411		5.35	-2.39954		5.35	-0.93503		5.35	-0.93503		11.9005	2.29068
	5.4	2.5866		5.4	-2.68117		5.4	-1.03642		5.4	-1.03642		12.0451	3.36377
	5.45	1.90816		5.45	-2.74877		5.45	-1.26173		5.45	-1.26173		12.1744	3.16707
	5.5	1.93019		5.5	-2.80509		5.5	-1.38565		5.5	-1.38565		12.3225	3.91692
	5.55	2.27552		5.55	-2.71497		5.55	-1.68981		5.55	-1.68981		12.4609	2.00014
	5.6	2.05508		5.6	-0.98009		5.6	-1.84753		5.6	-1.84753		12.5946	1.39938
	5.65	1.80805		5.65	-0.81111		5.65	-2.01651		5.65	-2.01651		12.6005	2.63457
	5.7	2.3689		5.7	-0.77731		5.7	-2.17423		5.7	-2.17423		12.7396	2.43784
	5.75	3.03718		5.75	-0.65339		5.75	-2.42207		5.75	-2.42207		12.88	1.22524
	5.8	2.92486		5.8	-0.60833		5.8	-2.43333		5.8	-2.43333		13.0191	-0.76082
	5.85	2.21948		5.85	-0.43935		5.85	-2.18549		5.85	-2.18549		13.1607	-2.07732
	5.9	2.48398		5.9	-0.33796		5.9	-2.21929		5.9	-2.21929		13.3024	-1.6276
	5.95	2.21		5.95	-0.05633		5.95	-2.34321		5.95	-2.34321		13.4381	-1.52417
	6	1.39686		6	0.07886		6	-2.4446		6	-2.4446		13.5814	-2.11341
	6.05	1.44583		6.05	0.33796		6.05	-2.53472		6.05	-2.53472		13.7197	-2.24088
	6.1	1.89893		6.1	0.46188		6.1	-2.56852		6.1	-2.56852		13.8587	-3.32649
	6.15	2.13648		6.15	0.47034		6.15	-2.37701		6.15	-2.37701		13.8605	-1.71034
	6.2	2.32016		6.2	0.37368		6.2	-2.19676		6.2	-2.19676		13.9953	-3.30388
	6.25	1.99231		6.25	0.24148		6.25	-2.27562		6.25	-2.27562		14.1361	-3.66223
	6.3	1.77188		6.3	0.22504		6.3	-2.39954		6.3	-2.39954		14.2855	-3.02783
	6.35	1.41673		6.35	0.29785		6.35	-2.68117		6.35	-2.68117		14.4203	-1.9547
	6.4	1.08887		6.4	0.37956		6.4	-2.74877		6.4	-2.74877		14.4226	-3.05139
	6.45	2.02656		6.45	0.48791		6.45	-2.80509		6.45	-2.80509		14.5531	-2.47464
	6.5	2.31836		6.5	0.48941		6.5	-2.71497		6.5	-2.71497		14.7038	-1.95568
	6.55	2.36734		6.55	0.32145		6.55	-0.98009		6.55	-0.98009		14.8428	-1.26352
	6.6	1.0423		6.6	0.26055		6.6	-0.81111		6.6	-0.81111		14.9735	0.19057
	6.65	0.74138		6.65	0.2352		6.65	-0.77731		6.65	-0.77731		15.1176	-0.46794
	6.7	0.3593		6.7	0.2991		6.7	-0.65339		6.7	-0.65339		15.2575	-1.63437
	6.75	-0.64209		6.75	0.5768		6.75	-0.60833		6.75	-0.60833		15.3943	-3.41262
	6.8	-1.42795		6.8	0.84569		6.8	-0.43935		6.8	-0.43935		15.5387	-4.09422
	6.85	-3.07592		6.85	1.23036		6.85	-0.33796		6.85	-0.33796		15.6797	-3.58677
	6.9	-3.8539		6.9	1.25859		6.9	-0.05633		6.9	-0.05633		15.8147	-3.41408
	6.95	-2.41256		6.95	1.14411		6.95	0.07886		6.95	0.07886		15.9597	-2.37562
	7	-0.58546		7	1.12778		7	0.33796		7	0.33796		15.9645	0.74125
	7.05	-0.1866		7.05	1.12026		7.05	-0.49568		7.05	0.46188		16.1008	0.78695
	7.1	0.8592		7.1	1.11284		7.1	1.2574		7.1	0.57454		16.2414	2.22947
	7.15	1.15065		7.15	-0.49568		7.15	0.89169		7.15	0.41682		16.2428	2.99137
	7.2	1.5768		7.2	0.80109		7.2	0.83971		7.2	0.09012		16.3776	1.39783
	7.25	1.86824		7.25	0.69167		7.25	0.69859		7.25	-0.11265		16.3799	1.19003
	7.3	2.1597		7.3	0.47034		7.3	0.44149		7.3	-0.49568		16.3799	2.07892
	7.35	1.93925		7.35	0.37368		7.35	0.31821		7.35	-0.68719		16.3844	0.77443
	7.4	1.93469		7.4	0.24148		7.4	0.14133		7.4	-1.2392		16.5144	1.39735
	7.45	2.8185		7.45	0.22504		7.45	0.06261		7.45	-1.46451		16.5199	0.90094
	7.5	2.78664		7.5	0.29785		7.5	-0.06079		7.5	-1.52083		16.5208	1.70902
	7.55	1.67749		7.55	0.37956		7.55	-0.13951		7.55	-2.42207		16.6624	1.2814
	7.6	1.6187		7.6	2.83739		7.6	-0.42335		7.6	-2.43333		16.8012	-2.45934
	7.65	1.93709		7.65	2.86552		7.65	1.16843		7.65	-2.18549		16.9366	-2.32128
	7.7	1.87865		7.7	2.91159		7.7	0.44149		7.7	-2.21929		16.9417	-0.11639
	7.75	1.28103		7.75	2.87732		7.75	0.31821		7.75	-2.34321		17.0837	-0.59019
	7.8	1.54553		7.8	2.55794		7.8	-2.4446		7.8	-2.4446		17.2189	0.4483
	7.85	1.99863		7.85	2.37215		7.85	-2.16296		7.85	-2.16296		17.3583	0.21694
	7.9	3.55596		7.9	2.03494		7.9	-2.19676		7.9	-2.19676		17.3642	-1.20299
	7.95	3.55106		7.95	0.86616		7.95	-2.03904		7.95	-2.03904		17.4991	-0.14141
	8	2.55002		8	0.39037		8	-1.81373		8	-1.81373		17.6391	-0.4305
	8.05	1.32428		8.05	2.58599		8.05	-1.5321		8.05	-1.5321		17.7808	-0.86966
	8.1	2.11404		8.1	2.58654		8.1	-1.43071		8.1	-1.43071		17.915	-1.51659
	8.15	1.3463		8.15	2.72565		8.15	-1.2392		8.15	-1.2392		17.922	-0.37376
	8.2	1.38172		8.2	2.835		8.2	-1.07022		8.2	-1.07022		18.0616	-0.62821
	8.25	0.62281		8.25	3.2		8.25	-0.98009		8.25	-0.98009		18.1977	-0.55942
	8.3	-0.3247		8.3	3.6		8.3	-0.81111		8.3	-0.81111		18.3394	-0.10969
	8.35	0.50522		8.35	2.21314		8.35	-0.77731		8.35	-0.77731		18.3408	2.42999
	8.4	-1.86526		8.4	2.27703		8.4	-0.65339		8.4	-0.65339		18.475	3.56084
	8.45	1.14691		8.45	2.30516		8.45	-0.60833		8.45	-0.60833		18.4758	5.26935
	8.5	1.16894		8.5	2.30666		8.5	-0.43935		8.5	-0.43935		18.6175	4.83018
	8.55	1.27179		8.55	2.30805		8.55	-0.33796		8.55	-0.33796		18.765	2.97109
	8.6	1.48242		8.6	2.41651		8.6	-0.05633		8.6	-0.05633		18.903	1.97783
	8.65	1.37009		8.65	2.50714		8.65	0.07886		8.65	0.07886		19.0405	1.91963
	8.7	1.14965		8.7	2.70462		8.7	0.33796		8.7	0.33796		19.0423	0.86912
	8.75	0.57933		8.75	2.76851		8.75	0.46188		8.75	0.46188		19.1805	2.51943
	8.8	0.49359		8.8	2.95708		8.8	0.57454		8.8	0.57454		19.3219	2.99225
	8.85	0.27315		8.85	3.05662		8.85	0.41682		8.85	0.41682		19.4578	3.97302
	8.9	-0.13588		8.9	3.22737		8.9	0.09012		8.9	0.09012		19.4609	2.79552
	8.95	-1.89162		8.95	3.28234		8.95	-0.11265		8.95	-0.11265		19.5976	3.70702
	9	-2.11172		9	3.462		9	-0.49568		9	-0.49568		19.7437	5.53047
	9.05	-0.12331		9.05	3.52589		9.05	-2.03904		9.05	-2.03904		19.7441	4.60695
	9.1	-0.12822		9.1	3.49163		9.1	-1.81373		9.1	-1.81373		19.8761	5.04516
	9.15	-0.80666		9.15	3.25247		9.15	-1.5321		9.15	-1.5321		20.0193	4.46747
	9.2	-1.10758		9.2	2.75471		9.2	-1.43071		9.2	-1.43071		20.1589	3.32412
	9.25	-1.27413		9.25	2.50664		9.25	-1.2392		9.25	-1.2392		20.2997	3.85466
	9.3	-0.63245		9.3	2.02671		9.3	-1.07022		9.3	-1.07022		20.4382	3.70411
	9.35	-0.6643		9.35	1.84994		9.35	-0.98009		9.35	-0.98009		20.5787	3.38039
	9.4	-1.4771		9.4	2.00296		9.4	-0.81111		9.4	-0.81111		20.724	1.71755
	9.45	-1.61671		9.45	2.11131		9.45	-0.77731		9.45	-0.77731		20.8533	4.18752
	9.5	-1.32527		9.5	2.00585		9.5	-0.65339		9.5	-0.65339		20.8556	1.31305
	9.55	-1.30324		9.55	1.88246		9.55	-0.60833		9.55	-0.60833		20.9974	3.52901
	9.6	-1.30779		9.6	1.73243		9.6	-0.43935		9.6	-0.43935		21.1406	4.72909
	9.65	-0.82811		9.65	1.64468		9.65	-0.33796		9.65	-0.33796		21.2735	4.19761
	9.7	-0.07866		9.7	-0.13951		9.7	-0.05633		9.7	-0.05633		21.4181	2.60404
	9.75	0.56302		9.75	-0.42335		9.75	0.07886		9.75	0.07886		21.5633	2.73052
	9.8	0.69282		9.8	-0.51098		9.8	0.33796		9.8	0.33796		21.7023	3.42268
	9.85	0.71485		9.85	-0.26002		9.85	0.46188		9.85	0.46188		21.8424	4.91137
	9.9	0.71029		9.9	-0.05352		9.9	0.57454		9.9	0.57454		21.8452	3.7685
	9.95	1.51327		9.95	0.30441		9.95	0.41682		9.95	0.41682		21.8458	4.59967
	10	1.67001		10	0.43069		10	0.09012		10	0.09012		21.9808	2.10569
	10.05	1.69204		10.05	0.32512		10.05	-0.11265		10.05	-0.11265		21.9814	2.93686
	10.1	1.41807		10.1	0.2464		10.1	-0.49568		10.1	-0.49568		21.9863	4.26441
	10.15	3.6014		10.15	0.13202		10.15	-0.68719		10.15	-0.68719		22.1205	1.8397
	10.2	1.19272		10.2	0.18689		10.2	-1.2392		10.2	-1.2392		22.265	2.03545
	10.25	-0.56302		10.25	0.68754		10.25	-1.46451		10.25	-1.46451		22.3948	2.68146
	10.3	0.15949		10.3	0.91176		10.3	-1.52083		10.3	-1.52083		22.5402	3.67374
	10.35	0.53176		10.35	1.06478		10.35	-1.43071		10.35	-1.43071		22.6775	0.97197
	10.4	-0.01198		10.4	1.04835		10.4	-1.41944		10.4	-1.41944		22.6804	2.48422
	10.45	0.01005		10.45	0.96071		10.45	-1.46451		10.45	-1.46451		22.681	0.64872
	10.5	0.24797		10.5	0.95319		10.5	-1.75741		10.5	-1.75741		22.687	3.66169
	10.55	0.51247		10.55	1.07056		10.55	-1.80247		10.55	-1.80247		22.8181	0.62516
	10.6	0.96521		10.6	1.20565		10.6	-1.825		10.6	-1.825		22.962	0.87863
	10.65	0.96065		10.65	1.47455		10.65	-1.825		10.65	-1.825		23.1005	0.72808
	10.7	0.95575		10.7	1.5829		10.7	-0.33796		10.7	-0.33796		23.2426	0.25428
	10.75	1.22025		10.75	1.79831		10.75	-0.05633		10.75	-0.05633		23.3831	-2.74765
	10.8	1.26922		10.8	1.90677		10.8	0.33796		10.8	0.33796		23.5203	-3.67164
	10.85	-0.29793		10.85	2.13991		10.85	0.46188		10.85	0.46188		23.6553	-2.61006
	10.9	-1.03026		10.9	2.22162		10.9	0.57454		10.9	0.57454		23.6582	-3.76447
	10.95	-1.51976		10.95	2.33889		10.95	0.41682		10.95	0.41682		23.661	-1.35178
	11	-2.44032		11	2.37604		11	0.09012		11	0.09012		23.8052	-2.02184
	11.05	-3.09182		11.05	2.35069		11.05	-0.11265		11.05	-0.11265		23.9432	-2.12621
	11.1	-2.98862		11.1	2.20957		11.1	-0.49568		11.1	-0.49568		24.0781	-1.94197
	11.15	-2.83224		11.15	1.92574		11.15	-0.45062		11.15	-0.45062		24.2199	-1.50379
	11.2	-3.44974		11.2	0.89169		11.2	-0.27037		11.2	-0.27037		24.3539	-0.3614
	11.25	-2.78326		11.25	0.83971		11.25	-0.19151		11.25	-0.19151		24.3601	-1.81597
	11.3	-2.68004		11.3	0.69859		11.3	-0.10139		11.3	-0.10139		24.4995	-1.15844
	11.35	-3.87002		11.35	0.44149		11.35	-0.11265		11.35	-0.11265		24.6416	-0.74335
	11.4	-3.76718		11.4	0.31821		11.4	-0.30417		11.4	-0.30417		24.6452	-0.1777
	11.45	-1.9943		11.45	0.14133		11.45	-0.34923		11.45	-0.34923		24.6458	-1.12431
	11.5	-2.02616		11.5	0.06261		11.5	-0.45062		11.5	-0.45062		24.7796	0.93006
	11.55	-3.3239		11.55	-0.06079		11.55	-0.50694		11.55	-0.50694		24.9181	0.7795
	11.6	-3.0055		11.6	-0.13951		11.6	-0.69846		11.6	-0.69846		25.0627	0.96371
	11.65	-2.39076		11.65	-0.42335		11.65	-0.76605		11.65	-0.76605		25.0635	-0.88334
	11.7	-2.1532		11.7	2.66843		11.7	-0.81111		11.7	-0.81111		25.2021	-1.04543
	11.75	-2.05034		11.75	2.69869		11.75	-0.85617		11.75	-0.85617		25.2031	0.63999
	11.8	-2.05526		11.8	2.76853		11.8	-0.93503		11.8	-0.93503		25.34	0.63951
	11.85	-2.11404		11.85	3.04607		11.85	-1.03642		11.85	-1.03642		25.34	-1.13826
	11.9	-1.87648		11.9	3.17525		11.9	-1.26173		11.9	-1.26173		25.4804	-1.46198
	11.95	-1.71975		11.95	3.35388		11.95	-1.38565		11.95	-1.38565		25.6152	-2.16663
	12	-1.23936		12	3.394		12	-1.68981		12	-1.68981		25.7589	-2.79051
	12.05	-1.35203		12.05	3.29568		12.05	-1.84753		12.05	-1.84753		25.7611	-2.09787
	12.1	-1.27612		12.1	3.09846		12.1	-2.01651		12.1	-2.01651		25.9089	-3.98006
	12.15	-1.2002		12.15	2.83195		12.15	-2.17423		12.15	-2.17423		26.038	-2.38743
	12.2	-1.23205		12.2	2.69402		12.2	-2.42207		12.2	-2.42207		26.1773	0.9483
	12.25	-1.15614		12.25	2.64516		12.25	-2.43333		12.25	-2.43333		26.1789	-0.97955
	12.3	-1.18764		12.3	2.66554		12.3	-2.18549		12.3	-2.18549		26.1799	-1.9608
	12.35	-0.46548		12.35	2.74526		12.35	-2.21929		12.35	-2.21929		26.1822	-2.1686
	12.4	-0.41651		12.4	2.76564		12.4	-2.34321		12.4	-2.34321		26.3198	-0.46056
	12.45	-0.44836		12.45	2.62772		12.45	-0.19151		12.45	-2.4446		26.324	0.93625
	12.5	-0.39904		12.5	2.44038		12.5	-0.10139		12.5	-2.53472		26.3243	-1.7535
	12.55	-1.0236		12.55	2.44097		12.55	-0.98009		12.55	-2.56852		26.3272	-1.13014
	12.6	0.56103		12.6	2.51076		12.6	-0.81111		12.6	-2.37701		26.4625	-1.88097
	12.65	-3.15616		12.65	2.52125		12.65	-0.77731		12.65	-2.19676		26.4652	-1.23451
	12.7	1.63343		12.7	2.48228		12.7	-0.65339		12.7	-2.27562		26.5962	-1.59283
	12.75	0.76675		12.75	2.39385		12.75	-0.60833		12.75	-2.39954		26.734	-2.563
	12.8	-0.45052		12.8	2.32517		12.8	-0.43935		12.8	-2.68117		26.8826	-3.63711
	12.85	-1.58662		12.85	2.30598		12.85	-0.33796		12.85	-2.74877		27.0166	-2.48317
	12.9	-1.64541		12.9	2.24723		12.9	-0.05633		12.9	-2.80509		27.1553	-2.65681
	12.95	-1.83856		12.95	2.24782		12.95	0.07886		12.95	-2.71497		27.3044	-3.76556
	13	-1.97817		13	2.20881		13	1.09163		13	-0.98009		27.4356	-1.4803
	13.05	-2.11778		13.05	2.18962		13.05	-0.10139		13.05	-0.81111		27.4365	-3.33889
	13.1	-2.52682		13.1	3.0276		13.1	-0.98009		13.1	-0.77731		27.442	-3.8353
	13.15	-2.2889		13.15	2.86005		13.15	-0.81111		13.15	-0.65339		27.4443	-4.0431
	13.2	-2.18604		13.2	2.46496		13.2	-0.60833		13.2	-0.60833		27.5757	-0.88049
	13.25	-1.97543		13.25	2.3073		13.25	-0.43935		13.25	-0.43935		27.717	-1.28502
	13.3	-1.25292		13.3	2.0705		13.3	-0.33796		13.3	-0.33796		27.8598	-1.82809
	13.35	-1.01571		13.35	2.01171		13.35	-0.05633		13.35	-0.05633		28.0013	-2.2557
	13.4	-1.9898		13.4	1.94302		13.4	0.07886		13.4	0.07886		28.1471	-2.1754
	13.45	-2.02166		13.45	1.94362		13.45	0.33796		13.45	0.33796		28.2758	-3.21481
	13.5	-1.4342		13.5	1.99371		13.5	0.46188		13.5	0.46188		28.2817	-1.96808
	13.55	-1.27711		13.55	0.89169		13.55	0.57454		13.55	0.57454		28.2822	-2.90314
	13.6	-1.25508		13.6	0.83971		13.6	0.41682		13.6	0.41682		28.4203	-3.01906
	13.65	-1.50246		13.65	0.69859		13.65	0.09012		13.65	0.09012		28.562	-1.68045
	13.7	1.37956		13.7	0.44149		13.7	-0.11265		13.7	-0.11265		28.7019	-1.95799
	13.75	-1.04937		13.75	0.31821		13.75	-0.49568		13.75	-0.49568		28.8376	-0.96567
	13.8	-0.91957		13.8	0.14133		13.8	-0.68719		13.8	-0.68719		28.84	-2.96279
	13.85	-0.30483		13.85	0.06261		13.85	-1.2392		13.85	-1.2392		28.9842	-0.07729
	13.9	-0.4175		13.9	-0.06079		13.9	-1.46451		13.9	-1.46451		29.1198	-0.85121
	13.95	-2.54552		13.95	-0.13951		13.95	-1.52083		13.95	-1.52083		29.2569	-0.87477
	14	-1.49972		14	-0.42335		14	-2.42207		14	-2.42207		29.2623	0.41814
	14.05	0.89245		14.05	-0.81111		14.05	-2.43333		14.05	-2.43333		29.3	3.67374
	14.1	0.91484		14.1	-0.77731		14.1	-2.18549		14.1	-2.18549		29.4	0.97197
	14.15	-0.30208		14.15	-0.65339		14.15	-2.21929		14.15	-2.21929		29.5	2.48422
	14.2	-0.52252		14.2	-0.60833		14.2	-2.34321		14.2	-2.34321		29.6	0.64872
	14.25	-0.82379		14.25	-0.43935		14.25	-2.4446		14.25	-2.4446		29.7	3.66169
	14.3	-0.42457		14.3	-0.33796		14.3	-2.16296		14.3	-2.16296		29.8	0.62516
	14.35	-0.10619		14.35	-0.05633		14.35	-2.19676		14.35	-2.19676		29.9	0.87863
	14.4	-0.35322		14.4	0.89169		14.4	-2.03904		14.4	-2.03904		30	0.72808
	14.45	-0.49283		14.45	0.83971		14.45	-1.81373		14.45	-1.81373		30.1	-0.59019
	14.5	-1.14398		14.5	0.69859		14.5	-1.5321		14.5	-1.5321		30.2	0.4483
	14.55	-1.41831		14.55	0.44149		14.55	-1.43071		14.55	-1.43071		30.3	0.21694
	14.6	-0.18426		14.6	0.31821		14.6	-1.2392		14.6	-1.2392		30.4	-1.20299
	14.65	-0.45859		14.65	0.14133		14.65	-1.07022		14.65	-1.07022		30.5	-0.14141
	14.7	-0.97503		14.7	0.06261		14.7	-0.98009		14.7	-0.98009		30.6	-0.4305
	14.75	-0.27947		14.75	-0.06079		14.75	-0.81111		14.75	-0.81111		30.7	-0.86966
	14.8	0.25445		14.8	-0.13951		14.8	-0.77731		14.8	-0.77731		30.8	-1.51659
	14.85	0.51896		14.85	-0.42335		14.85	-0.65339		14.85	-0.65339		30.9	-0.37376
	14.9	1.26805		14.9	-1.2392		14.9	-0.60833		14.9	-0.60833		31	-0.62821
	14.95	2.17916		14.95	-1.46451		14.95	-0.43935		14.95	-0.43935		31.1	-0.55942
	15	2.20118		15	-1.52083		15	-0.33796		15	-0.33796		31.2	-0.10969
	15.05	4.07216		15.05	-2.42207		15.05	-0.05633		15.05	-0.05633		31.3	2.42999
	15.1	3.40512		15.1	-2.43333		15.1	0.07886		15.1	0.07886		31.4	-1.95799
	15.15	2.48398		15.15	-2.18549		15.15	0.33796		15.15	0.33796		31.5	-0.96567
	15.2	2.21		15.2	-2.21929		15.2	0.46188		15.2	0.46188		31.6	-2.96279
	15.25	1.39686		15.25	-2.34321		15.25	0.57454		15.25	0.57454		31.7	-0.07729
	15.3	1.44583		15.3	-2.4446		15.3	0.41682		15.3	0.41682		31.8	-0.85121
	15.35	1.89893		15.35	-2.16296		15.35	0.09012		15.35	0.09012		31.9	-0.87477
	15.4	2.13648		15.4	0.41682		15.4	-0.11265		15.4	-0.11265		32	0.41814
	15.45	2.32016		15.45	0.09012		15.45	-0.49568		15.45	-0.49568		32.1	3.67374
	15.5	1.99231		15.5	-0.11265		15.5	-2.03904		15.5	-2.03904		32.2	0.97197
	15.55	1.77188		15.55	-0.49568		15.55	-1.81373		15.55	-1.81373		32.3	2.48422
	15.6	1.41673		15.6	-2.03904		15.6	-1.5321		15.6	-1.5321		32.4	0.64872
	15.65	1.08887		15.65	-1.81373		15.65	-1.43071		15.65	-1.43071		32.5	-1.46198
	15.7	2.02656		15.7	-1.5321		15.7	-1.2392		15.7	-1.2392		32.6	-2.16663
	15.75	2.31836		15.75	-1.43071		15.75	-1.07022		15.75	-1.07022		32.7	-2.79051
	15.8	2.36734		15.8	-1.2392		15.8	-0.98009		15.8	-0.98009		32.8	-2.09787
	15.85	1.0423		15.85	-0.65339		15.85	-0.81111		15.85	-0.81111		32.9	-3.98006
	15.9	0.74138		15.9	-0.60833		15.9	-0.77731		15.9	-0.77731		33	-2.38743
	15.95	0.3593		15.95	-0.43935		15.95	-0.65339		15.95	-0.65339		33.1	0.9483
	16	-0.64209		16	-0.33796		16	-0.60833		16	-0.60833		33.2	-0.97955
	16.05	-1.42795		16.05	-0.05633		16.05	-0.43935		16.05	-0.43935		33.3	-1.9608
	16.1	-3.07592		16.1	0.07886		16.1	-0.33796		16.1	-0.33796		33.4	-2.1686
	16.15	-3.0539		16.15	0.33796		16.15	-0.05633		16.15	-0.05633		33.5	-0.46056
	16.2	-2.41256		16.2	0.46188		16.2	0.07886		16.2	0.07886		33.6	0.93625
	16.25	-0.58546		16.25	0.57454		16.25	0.46188		16.25	0.46188		33.7	-1.7535
	16.3	-0.1866		16.3	0.41682		16.3	0.57454		16.3	0.57454		33.8	-1.13014
	16.35	0.8592		16.35	0.09012		16.35	0.41682		16.35	0.41682		33.9	-1.88097
	16.4	1.15065		16.4	-0.11265		16.4	0.09012		16.4	0.09012		34	-1.23451
	16.45	1.5768		16.45	-0.49568		16.45	-0.11265		16.45	-0.11265		34.1	-1.59283
	16.5	1.86824		16.5	-0.68719		16.5	-0.49568		16.5	-0.49568		34.2	-2.563
	16.55	2.1597		16.55	-1.2392		16.55	1.2574		16.55	1.2574		34.3	-3.63711
	16.6	1.93925		16.6	-1.46451		16.6	0.89169		16.6	0.89169		34.4	-2.48317
	16.65	1.93469		16.65	-1.52083		16.65	0.83971		16.65	0.83971		34.5	3.97302
	16.7	2.8185		16.7	-1.43071		16.7	0.69859		16.7	0.69859		34.6	2.79552
	16.75	2.78664		16.75	-1.41944		16.75	0.44149		16.75	0.44149		34.7	3.70702
	16.8	1.67749		16.8	-1.46451		16.8	0.31821		16.8	0.31821		34.8	5.53047
	16.85	1.6187		16.85	-1.75741		16.85	0.14133		16.85	0.14133		34.9	4.60695
	16.9	1.93709		16.9	-1.80247		16.9	0.06261		16.9	0.06261		35	5.04516
	16.95	1.87865		16.95	-1.825		16.95	-0.06079		16.95	-0.06079		35.1	4.46747
	17	1.28103		17	-1.825		17	-0.13951		17	-0.13951		35.2	3.32412
	17.05	1.54553		17.05	-1.91512		17.05	-0.42335		17.05	-0.42335		35.3	3.85466
	17.1	1.99863		17.1	-1.92639		17.1	1.16843		17.1	1.66843		35.4	3.70411
	17.15	3.55596		17.15	-1.94892		17.15	0.44149		17.15	0.44149		35.5	3.38039
	17.2	3.55106		17.2	-2.01651		17.2	0.31821		17.2	0.31821		35.6	1.71755
	17.25	2.55002		17.25	-2.01651		17.25	0.14133		17.25	0.14133		35.7	4.18752
	17.3	1.12428		17.3	-2.05031		17.3	0.06261		17.3	0.06261		35.8	1.31305
	17.35	2.11404		17.35	-2.12917		17.35	-0.06079		17.35	-0.06079		35.9	3.52901
	17.4	1.5463		17.4	1.76904		17.4	-0.04506		17.4	-0.04506		36	4.72909
	17.45	1.38172		17.45	1.64565		17.45	-0.22531		17.45	-0.22531		36.1	4.19761
	17.5	0.62281		17.5	1.4154		17.5	-0.43935		17.5	-0.43935		36.2	4.4329
	17.55	-0.3247		17.55	1.32766		17.55	-0.70972		17.55	-0.70972		36.3	4.09764
	17.6	0.50522		17.6	1.18654		17.6	-0.70972		17.6	-0.70972		36.4	2.90859
	17.65	-1.86526		17.65	1.08988		17.65	-0.48441		17.65	-0.48441		36.5	4.21261
	17.7	1.14691		17.7	0.8329		17.7	-0.45062		17.7	-0.45062		36.6	2.07695
	17.75	1.16894		17.75	0.69167		17.75	-0.27037		17.75	-0.27037		36.7	4.28137
	17.8	1.27179		17.8	0.47034		17.8	-0.19151		17.8	-0.19151		36.8	2.98795
	17.85	1.48242		17.85	0.37368		17.85	-0.10139		17.85	-0.10139		36.9	1.46367
	17.9	1.37009		17.9	0.24148		17.9	-0.11265		17.9	-0.11265		37	1.97112
	17.95	1.14965		17.95	0.22504		17.95	-0.30417		17.95	-0.30417		37.1	1.90138
	18	0.57933		18	0.29785		18	-0.34923		18	-0.34923		37.2	2.69791
	18.05	0.49359		18.05	0.37956		18.05	-0.45062		18.05	-0.45062		37.3	0.29626
	18.1	0.27315		18.1	0.48791		18.1	-0.50694		18.1	-0.50694		37.4	1.17313
	18.15	-0.13588		18.15	0.48941		18.15	-0.69846		18.15	-0.69846		37.5	-0.10874
	18.2	-1.89162		18.2	0.32145		18.2	-0.76605		18.2	-0.76605		37.6	-1.64459
	18.25	-2.11172		18.25	0.26055		18.25	-0.81111		18.25	-0.81111		37.7	-2.53396
	18.3	-0.12331		18.3	0.2352		18.3	-0.85617		18.3	-0.85617		37.8	-3.19243
	18.35	-0.12822		18.35	0.2991		18.35	-0.93503		18.35	-0.93503		37.9	-2.56954
	18.4	-0.80666		18.4	0.5768		18.4	-1.03642		18.4	-1.03642		38	-2.22371
	18.45	-1.10758		18.45	0.84569		18.45	0.98956		18.45	0.98956		38.1	-2.37426
	18.5	-1.27413		18.5	1.23036		18.5	0.86616		18.5	0.86616		38.2	-3.05586
	18.55	-0.63245		18.55	1.25859		18.55	-0.22531		18.55	-0.22531		38.3	-0.4243
	18.6	-0.6643		18.6	1.14411		18.6	-0.43935		18.6	-0.43935		38.4	-2.69849
	18.65	-1.4771		18.65	1.12778		18.65	-0.70972		18.65	-0.70972		38.5	-1.57919
	18.7	-1.61671		18.7	1.12026		18.7	-0.70972		18.7	-0.70972		38.6	-0.59798
	18.75	-1.32527		18.75	1.11284		18.75	-0.48441		18.75	-0.48441		38.7	-0.6215
	18.8	-1.30324		18.8	0.98956		18.8	-0.45062		18.8	-0.45062		38.8	-0.94475
	18.85	-1.30779		18.85	0.86616		18.85	-0.27037		18.85	-0.27037		38.9	0.43666
	18.9	-0.82811		18.9	0.82309		18.9	-0.19151		18.9	-0.19151		39	-0.55664
	18.95	-0.07866		18.95	0.82448		18.95	-0.10139		18.95	-0.10139		39.1	0.92051
	19	0.56302		19	0.87055		19	-0.98009		19	-0.98009		39.2	1.98209
	19.05	0.69282		19.05	0.89868		19.05	-0.81111		19.05	-0.81111		39.3	0.66606
	19.1	0.71485		19.1	0.98039		19.1	-0.77731		19.1	-0.77731		39.4	1.33513
	19.15	0.71029		19.15	1.02635		19.15	1.01651		19.15	1.01651		39.5	1.12733
	19.2	1.51327		19.2	1.15263		19.2	0.00525		19.2	0.00525		39.6	2.89356
	19.25	1.67001		19.25	1.23424		19.25	-1.64475		19.25	-1.64475		39.7	4.07059
	19.3	1.69204		19.3	1.50314		19.3	-1.41944		19.3	-1.41944		39.8	5.17831
	19.35	1.41807		19.35	1.86106		19.35	-1.21667		19.35	-1.21667		39.9	6.32067
	19.4	1.6014		19.4	2.86976		19.4	-1.29552		19.4	-1.29552		40	5.20042
	19.45	1.19272		19.45	3.30801		19.45	-1.01373		19.45	-1.81373		40.1	5.06145
	19.5	-0.56302		19.5	2.49722		19.5	1.16867		19.5	1.76867		40.2	4.03352
	19.55	0.15949		19.55	2.45405		19.55	-1.38565		19.55	-1.38565		40.3	4.8185
	19.6	0.53176		19.6	2.17923		19.6	-1.37438		19.6	-1.37438		40.4	4.25239
	19.65	-0.01198		19.65	2.08258		19.65	-1.68981		19.65	-1.68981		40.5	5.07201
	19.7	0.01005		19.7	2.07516		19.7	-1.72361		19.7	-1.72361		40.6	5.42985
	19.75	0.24797		19.75	2.13894		19.75	-1.825		19.75	-1.825		40.7	4.99072
	19.8	0.51247		19.8	2.20284		19.8	-1.825		19.8	-1.825		40.8	3.99743
	19.85	0.96521		19.85	2.21314		19.85	-1.75741		19.85	-1.75741		40.9	4.53951
	19.9	0.96065		19.9	2.27703		19.9	-1.5321		19.9	-1.5321		41	4.46977
	19.95	0.95575		19.95	2.30516		19.95	-1.46451		19.95	-1.46451		41.1	3.48805
	20	1.22025		20	2.30666		20	-1.64475		20	-1.64475		41.2	-3.19243
	20.05	-1.61829		20.05	-0.19151		20.05	-1.66728		20.05	-1.66728		41.3	-2.56954
	20.1	-2.91604		20.1	-0.10139		20.1	-1.52083		20.1	-1.52083		41.4	-2.22371
	20.15	-2.85978		20.15	-0.98009		20.15	-1.44198		20.15	-1.44198		41.5	-2.37426
	20.2	-1.65996		20.2	-0.81111		20.2	-1.21667		20.2	-1.21667		41.6	-3.05586
	20.25	-0.34474		20.25	-0.77731		20.25	-0.90124		20.25	-0.90124		41.7	-0.4243
	21.1	2.18248		20.3	-0.65339		20.3	-0.16898		20.3	-0.16898		41.8	-2.69849
	21.2	1.39627		20.35	-0.60833		20.35	-0.04506		20.35	-0.04506		41.9	-1.57919
	21.3	0.96065		20.4	-0.43935		20.4	-0.22531		20.4	-0.22531		42	-0.59798
	21.4	1.41375		20.45	-0.33796		20.45	-0.43935		20.45	-0.43935		42.1	-0.6215
	21.5	1.48931		20.5	-0.05633		20.5	-0.70972		20.5	-0.70972		42.2	-0.94475
	21.6	0.83816		20.55	0.07886		20.55	-0.70972		20.55	-0.70972		42.3	0.43666
	21.7	0.77972		20.6	3.49163		20.6	-0.48441		20.6	-0.48441		42.4	-0.55664
	21.8	1.50188		20.65	3.25247		20.65	-0.45062		20.65	-0.45062		42.5	0.92051
	21.9	1.87415		20.7	2.75471		20.7	-0.27037		20.7	-0.27037		42.6	1.98209
	22	2.9469		20.75	2.50664		20.75	-0.19151		20.75	-0.19151		42.7	2.79552
	22.1	3.10328		20.8	2.02671		20.8	-0.10139		20.8	-0.10139		42.8	3.70702
	22.2	3.23342		20.85	1.84994		20.85	-0.60833		20.85	-0.73225		42.9	5.53047
	22.3	2.9591		20.9	-0.67593		20.9	-0.43935		20.9	-0.85617		43	4.60695
	22.4	2.92726		20.95	-0.64213		20.95	-0.33796		20.95	-1.07022		43.1	5.04516
	22.5	2.97658		21	-0.70972		21	-0.60833		21	-0.98009		43.2	4.46747
	22.6	2.99862		21.05	-0.70972		21.05	-0.43935		21.05	-0.81111		43.3	3.32412
	22.7	3.71954		21.1	-0.73225		21.1	-0.33796		21.1	-0.74352		43.4	3.85466
	22.8	3.27216		21.15	-0.85617		21.15	-0.05633		21.15	-0.70972		43.5	3.70411
	22.9	3.40512		21.2	-1.07022		21.2	0.07886		21.2	-0.77731		43.6	3.38039
	23	2.45762		21.25	-0.98009		21.25	0.46188		21.25	-1.22793		43.7	1.71755
	23.1	2.48		21.3	-0.81111		21.3	-0.64213		21.3	-1.65602		43.8	4.18752
	23.2	2.44816		21.35	-0.74352		21.35	-0.70972		21.35	-2.01651		43.9	1.31305
	23.3	1.39253		21.4	-0.70972		21.4	-0.70972		21.4	-2.00525		44	3.52901
	23.4	0.17562		21.45	-0.77731		21.45	-0.73225		21.45	-1.64475		44.1	4.72909
	23.5	-0.04482		21.5	-1.22793		21.5	-0.85617		21.5	-2.4446		44.2	4.19761
	23.6	1.72804		21.55	-1.65602		21.55	-1.07022		21.55	-2.53472		44.3	2.60404
	23.7	2.01984		21.6	-2.01651		21.6	-0.98009		21.6	-2.56852		44.4	2.73052
	23.8	2.63458		21.65	-2.00525		21.65	-0.64213		21.65	-2.37701		44.5	0.7795
	23.9	2.2525		21.7	-1.64475		21.7	-0.70972		21.7	-2.19676		44.6	0.96371
	24	2.30146		21.75	-1.41944		21.75	-0.70972		21.75	-2.27562		44.7	-0.88334
	24.1	2.13492		21.8	-1.21667		21.8	-0.73225		21.8	-2.39954		44.8	-1.04543
	24.2	1.61812		21.85	-1.29552		21.85	-0.85617		21.85	-2.68117		44.9	0.63999
	24.3	1.04779		21.9	-1.81373		21.9	-1.07022		21.9	-2.74877		45	0.63951
	24.4	0.0464		21.95	-1.76867		21.95	-0.98009		21.95	-2.80509		45.1	-1.13826
	24.5	-0.57816		22	-1.38565		22	-1.71497		22	-2.71497		45.2	-1.46198
	24.6	-1.71425		22.05	2.16241		22.05	-1.41944		22.05	-1.41944		45.3	-2.16663
	24.7	-1.96163		22.1	2.38061		22.1	0.8329		22.1	-1.46451		45.4	-2.79051
	24.8	-1.96619		22.15	2.66804		22.15	0.69167		22.15	-1.75741		45.5	-2.09787
	24.9	-1.9711		22.2	2.79727		22.2	0.47034		22.2	-1.80247		45.6	-3.98006
	25	0.17895		22.25	-1.46451		22.25	0.37368		22.25	-1.825		45.7	-2.38743
	25.1	1.35911		22.3	-1.64475		22.3	0.24148		22.3	-1.825		45.8	0.9483
	25.2	1.43502		22.35	-1.66728		22.35	0.22504		22.35	-0.1512		45.9	-0.97955
	25.3	2.18446		22.4	-1.52083		22.4	0.29785		22.4	1.02519		46	-1.9608
	25.4	3.09522		22.45	-1.44198		22.45	0.37956		22.45	1.18654		46.1	-2.1686
	25.5	2.9829		22.5	-1.21667		22.5	0.48791		22.5	1.08988		46.2	-0.46056
	25.6	2.73552		22.55	-0.90124		22.55	0.48941		22.55	0.8329		46.3	-0.10874
	25.7	0.92588		22.6	-0.16898		22.6	0.32145		22.6	0.69167		46.4	-1.64459
	25.8	0.30167		22.65	-0.04506		22.65	0.47034		22.65	0.47034		46.5	-2.53396
	25.9	-0.4303		22.7	-0.22531		22.7	0.37368		22.7	0.37368		46.6	-3.19243
	26	-0.89321		22.75	-0.43935		22.75	0.24148		22.75	0.24148		46.7	-2.56954
	26.1	-0.08988		22.8	-0.70972		22.8	0.22504		22.8	0.22504		46.8	-2.22371
	26.2	0.01297		22.85	-0.70972		22.85	0.29785		22.85	0.29785		46.9	-2.37426
	26.3	0.65466		22.9	-0.48441		22.9	0.37956		22.9	0.37956		47	-3.05586
	26.4	0.64975		22.95	-0.45062		22.95	0.48791		22.95	0.48791		47.1	-0.4243
	26.5	0.64484		23	-0.27037		23	0.48941		23	0.48941		47.2	-2.69849
	26.6	0.7477		23.05	-0.19151		23.05	0.32145		23.05	0.32145		47.3	-1.57919
	26.7	-0.01122		23.1	-0.10139		23.1	0.26055		23.1	0.26055		47.4	-0.59798
	26.8	-0.52802		23.15	-0.98009		23.15	0.2352		23.15	0.2352		47.5	-0.6215
	26.9	-0.37128		23.2	-0.81111		23.2	0.2991		23.2	0.2991		47.6	-0.94475
	27	0.02793		23.25	-0.77731		23.25	-1.52083		23.25	-1.52083		47.7	0.82148
	27.1	0.07691		23.3	-0.65339		23.3	-1.43071		23.3	-1.43071		47.8	-1.46425
	27.2	-1.43636		23.35	-1.43071		23.35	-1.41944		23.35	-1.41944		47.9	1.67523
	27.3	-1.87198		23.4	-1.41944		23.4	-1.46451		23.4	-1.46451		48	0.69351
	27.4	-2.41572		23.45	-1.46451		23.45	-1.75741		23.45	-1.75741		48.1	-0.23048
	27.5	-2.69004		23.5	-1.75741		23.5	-1.80247		23.5	-1.80247		48.2	-0.64656
	27.6	-2.85684		23.55	-1.80247		23.55	-1.825		23.55	-1.825		48.3	1.2231
	27.7	-2.30422		23.6	-1.825		23.6	-1.825		23.6	-1.825		48.4	-0.24301
	27.8	-2.48888		23.65	-1.825		23.65	-1.91512		23.65	-1.91512		48.5	1.0841
	27.9	1.19646		23.7	-0.1512		23.7	-1.92639		23.7	-1.92639		48.6	-0.53209
	28	-0.98543		23.75	1.02519		23.75	-1.94892		23.75	-1.94892		48.7	1.24521
	28.1	0.35672		23.8	1.18654		23.8	-2.01651		23.8	-2.01651		48.8	0.43666
	28.2	0.32487		23.85	1.08988		23.85	-2.01651		23.85	-2.01651		48.9	-0.55664
	28.3	-0.03027		23.9	0.8329		23.9	-2.05031		23.9	-2.05031		49	0.92051
	28.4	-1.43578		23.95	0.69167		23.95	-2.12917		23.95	-2.12917		49.1	1.98209
	28.5	-2.76046		24	0.47034		24	0.76636		24	0.76636		49.2	0.66606
	28.6	-3.30384		24.05	0.37368		24.05	0.48941		24.05	0.48941		49.3	1.33513
	28.7	-3.49734		24.1	0.24148		24.1	0.32145		24.1	0.32145		49.4	1.12733
	28.8	-3.5292		24.15	0.22504		24.15	0.26055		24.15	0.26055		49.5	2.89356
	28.9	-3.56104		24.2	0.29785		24.2	0.2352		24.2	0.2352		49.6	-1.9608
	29	-1.70736		24.25	0.37956		24.25	0.2991		24.25	0.2991		49.7	-2.1686
	29.1	-1.9005		24.3	0.48791		24.3	0.5768		24.3	0.5768		49.8	-0.46056
	29.2	-2.52506		24.35	0.48941		24.35	0.84569		24.35	0.84569		49.9	-0.10874
	29.3	-4.89222		24.4	0.32145		24.4	1.23036		24.4	1.23036		50	-1.64459
	29.4	-4.07018		24.45	0.26055		24.45	1.25859		24.45	1.25859
	29.5	-3.99392		24.5	0.2352		24.5	1.14411		24.5	1.14411
	29.6	-1.47236		24.55	0.2991		24.55	1.12778		24.55	1.12778
	29.7	-0.56577		24.6	0.5768		24.6	-1.2392		24.6	-1.2392
	29.8	-0.54374		24.65	2.39216		24.65	-1.07022		24.65	-1.07022
	29.9	0.15183		24.7	2.36308		24.7	-0.98009		24.7	-0.98009
	30	2.46352		24.75	2.36367		24.75	-0.81111		24.75	-0.81111
	30.1	-1.65996		24.8	2.36422		24.8	-0.77731		24.8	-0.77731
	30.2	-0.34474		24.85	2.36482		24.85	-0.65339		24.85	-0.65339
	30.3	2.18248		24.9	2.36541		24.9	-0.60833		24.9	-0.60833
	30.4	1.39627		24.95	2.36601		24.95	-0.43935		24.95	-0.43935
	30.5	0.96065		25	2.37645		25	-0.33796		25	-0.33796
	30.6	1.41375		25.05	1.12026		25.05	-1.5321		25.05	-1.46451
	30.7	1.48931		25.1	1.11284		25.1	-1.46451		25.1	-1.75741
	30.8	0.83816		25.15	0.98956		25.15	-1.64475		25.15	-1.80247
	30.9	0.77972		25.2	0.86616		25.2	-1.66728		25.2	-1.825
	31	1.50188		25.25	0.82309		25.25	-1.52083		25.25	-1.825
	31.1	1.87415		25.3	0.82448		25.3	-1.44198		25.3	-1.91512
	31.2	2.9469		25.35	0.87055		25.35	-1.21667		25.35	-1.92639
	31.3	3.10328		25.4	0.89868		25.4	-0.90124		25.4	-1.94892
	31.4	3.23342		25.45	0.98039		25.45	-0.16898		25.45	-2.01651
	31.5	2.9591		25.5	1.02635		25.5	-0.04506		25.5	-2.01651
	31.6	2.92726		25.55	1.15263		25.55	-0.22531		25.55	-2.05031
	31.7	2.97658		25.6	1.23424		25.6	-0.43935		25.6	-2.12917
	31.8	2.99862		25.65	1.50314		25.65	-0.70972		25.65	-2.14043
	31.9	1.51954		25.7	1.86106		25.7	-0.70972		25.7	-2.09537
	32	1.27216		25.75	2.86976		25.75	-0.48441		25.75	-1.46451
	32.1	3.40512		25.8	3.30801		25.8	-0.45062		25.8	-1.18287
	32.2	2.45762		25.85	2.49722		25.85	-0.27037		25.85	-0.67593
	32.3	2.48		25.9	2.45405		25.9	-0.19151		25.9	-0.64213
	32.4	2.44816		25.95	2.17923		25.95	-0.10139		25.95	-0.70972
	32.5	1.39253		26	2.08258		26	-0.73225		26	-0.70972
	32.6	0.17562		26.05	2.07516		26.05	-0.85617		26.05	-0.73225
	32.7	-0.04482		26.1	2.13894		26.1	-1.07022		26.1	-0.85617
	32.8	1.72804		26.15	2.20284		26.15	-0.98009		26.15	-1.07022
	32.9	2.01984		26.2	2.21314		26.2	-0.81111		26.2	-0.98009
	33	2.63458		26.25	2.27703		26.25	-0.74352		26.25	-0.81111
	33.1	2.2525		26.3	2.30516		26.3	-0.70972		26.3	-0.74352
	33.2	2.30146		26.35	2.30666		26.35	-0.77731		26.35	-0.70972
	33.3	2.13492		26.4	-0.19151		26.4	-1.22793		26.4	-0.77731
	33.4	1.61812		26.45	-0.10139		26.45	-1.65602		26.45	-1.22793
	33.5	1.04779		26.5	-0.98009		26.5	-2.01651		26.5	-0.19151
	33.6	0.0464		26.55	-0.81111		26.55	-2.00525		26.55	-0.10139
	33.7	-0.57816		26.6	-0.77731		26.6	-1.64475		26.6	-0.98009
	33.8	-1.71425		26.65	-0.65339		26.65	-2.4446		26.65	-0.81111
	33.9	-1.96163		26.7	-0.60833		26.7	-2.53472		26.7	-0.77731
	34	-1.96619		26.75	-1.03642		26.75	-1.29552		26.75	-0.65339
	34.1	-1.9711		26.8	-1.26173		26.8	-1.81373		26.8	-0.60833
	34.2	0.17895		26.85	-1.38565		26.85	-1.76867		26.85	-0.43935
	34.3	1.35911		26.9	-1.68981		26.9	-1.38565		26.9	-0.33796
	34.4	1.43502		26.95	-1.84753		26.95	-0.04506		26.95	-0.05633
	34.5	2.18446		27	-2.01651		27	-0.22531		27	0.07886
	34.6	3.09522		27.05	-2.17423		27.05	-0.43935		27.05	1.49163
	34.7	2.9829		27.1	-2.42207		27.1	0.79727		27.1	-0.10139
	34.8	2.73552		27.15	-2.43333		27.15	-1.46451		27.15	-0.98009
	34.9	0.92588		27.2	-2.18549		27.2	-1.64475		27.2	-0.81111
	35	0.30167		27.25	-2.21929		27.25	-1.66728		27.25	-0.77731
	35.1	-0.4303		27.3	-2.34321		27.3	-1.52083		27.3	1.84994
	35.2	-0.89321		27.35	-2.4446		27.35	-1.44198		27.35	-0.67593
	35.3	-0.08988		27.4	-2.53472		27.4	-1.21667		27.4	-0.64213
	35.4	0.01297		27.45	-2.56852		27.45	-0.90124		27.45	-0.70972
	35.5	0.65466		27.5	-2.37701		27.5	-0.16898		27.5	-0.70972
	35.6	0.64975		27.55	-2.19676		27.55	-0.04506		27.55	-0.73225
	35.7	0.64484		27.6	-2.27562		27.6	-0.22531		27.6	-0.85617
	35.8	0.7477		27.65	-2.39954		27.65	1.08988		27.65	-1.07022
	35.9	-0.01122		27.7	-2.68117		27.7	0.8329		27.7	-0.98009
	36	-0.52802		27.75	-2.74877		27.75	0.69167		27.75	-0.81111
	36.1	-0.37128		27.8	-2.80509		27.8	0.47034		27.8	-0.74352
	36.2	0.02793		27.85	-2.71497		27.85	0.37368		27.85	-0.70972
	36.3	0.07691		27.9	-0.98009		27.9	0.24148		27.9	-0.77731
	36.4	-1.43636		27.95	-0.81111		27.95	0.22504		27.95	-1.22793
	36.5	-1.87198		28	-0.77731		28	0.29785		28	-1.65602
	36.6	-2.41572		28.05	-0.65339		28.05	0.37956		28.05	-2.01651
	36.7	-2.69004		28.1	-0.60833		28.1	0.48791		28.1	-2.00525
	36.8	-4.25684		28.15	-0.43935		28.15	0.48941		28.15	-1.64475
	36.9	-4.50422		28.2	-0.33796		28.2	0.32145		28.2	-1.41944
	37	-2.48888		28.25	0.46188		28.25	-1.75741		28.25	-1.21667
	37.1	1.19646		28.3	0.47034		28.3	-1.80247		28.3	-1.29552
	37.2	-0.98543		28.35	0.37368		28.35	-1.825		28.35	-1.81373
	37.3	0.35672		28.4	0.24148		28.4	-1.825		28.4	-1.76867
	37.4	0.32487		28.45	0.22504		28.45	-1.91512		28.45	-1.38565
	37.5	-0.03027		28.5	0.29785		28.5	-1.92639		28.5	-0.04506
	37.6	-1.43578		28.55	0.37956		28.55	-1.94892		28.55	-0.22531
	37.7	-2.76046		28.6	0.48791		28.6	-2.01651		28.6	-0.43935
	37.8	-3.30384		28.65	0.48941		28.65	-2.01651		28.65	0.79727
	37.9	-3.49734		28.7	0.32145		28.7	-2.05031		28.7	-1.46451
	38	-3.5292		28.75	0.26055		28.75	-2.12917		28.75	-1.64475
	38.1	-3.56104		28.8	0.2352		28.8	0.76636		28.8	-1.66728
	38.2	-1.70736		28.85	0.2991		28.85	0.48941		28.85	-1.52083
	38.3	-1.9005		28.9	0.5768		28.9	0.32145		28.9	-1.44198
	38.4	-2.52506		28.95	0.84569		28.95	0.26055		28.95	-1.21667
	38.5	-4.09222		29	1.23036		29	0.2352		29	-0.90124
	38.6	-4.07018		29.05	1.25859		29.05	0.2991		29.05	-0.16898
	38.7	-3.99392		29.1	1.14411		29.1	0.5768		29.1	-0.04506
	38.8	-4.67236		29.15	1.12778		29.15	0.84569		29.15	-0.22531
	38.9	-0.56577		29.2	1.12026		29.2	1.23036		29.2	-0.43935
	39	-0.54374		29.25	1.11284		29.25	1.25859		29.25	-0.70972
	39.1	0.15183		29.3	-0.49568		29.3	1.14411		29.3	-0.70972
	39.2	2.46352		29.35	0.80109		29.35	1.12778		29.35	-0.48441
	39.3	2.88968		29.4	0.69167		29.4	-1.2392		29.4	-0.45062
	39.4	2.53488		29.45	0.47034		29.45	-1.07022		29.45	-0.27037
	39.5	2.36832		29.5	0.37368		29.5	-0.98009		29.5	-0.19151
	39.6	1.28576		29.55	0.24148		29.55	-0.81111		29.55	-0.10139
	39.7	0.79626		29.6	0.22504		29.6	-0.77731		29.6	-0.98009
	39.8	1.00688		29.65	0.29785		29.65	-0.65339		29.65	-0.81111
	39.9	1.9988		29.7	0.37956		29.7	-0.60833		29.7	-0.77731
	40	-0.6411		29.75	2.83739		29.75	-0.43935		29.75	-0.65339
	40.1	2.5866		29.8	2.86552		29.8	-0.33796		29.8	-1.43071
	40.2	1.90816		29.85	2.91159		29.85	-1.46451		29.85	-1.41944
	40.3	1.93019		29.9	2.87732		29.9	-1.75741		29.9	-1.46451
	40.4	2.27552		29.95	2.55794		29.95	-1.80247		29.95	-1.75741
	40.5	2.05508		30	2.37215		30	-1.825		30	-1.80247
	40.6	1.80805		30.05	2.03494		30.05	-1.825		30.05	-1.825
	40.7	2.3689		30.1	0.86616		30.1	-1.91512		30.1	-1.825
	40.8	3.03718		30.15	0.39037		30.15	-1.92639		30.15	-0.1512
	40.9	2.92486		30.2	2.58599		30.2	-1.94892		30.2	1.02519
	41	2.21948		30.25	2.58654		30.25	-2.01651		30.25	1.18654
	41.1	2.48398		30.3	2.72565		30.3	-2.01651		30.3	1.08988
	41.2	1.44583		30.35	2.835		30.35	-2.05031		30.35	0.8329
	41.3	1.89893		30.4	3.2		30.4	-2.12917		30.4	0.69167
	41.4	2.13648		30.45	3.6		30.45	-2.14043		30.45	0.47034
	41.5	2.32016		30.5	2.21314		30.5	-2.09537		30.5	0.37368
	41.6	1.99231		30.55	2.27703		30.55	-1.46451		30.55	0.24148
	41.7	1.77188		30.6	2.30516		30.6	-1.18287		30.6	0.22504
	41.8	1.41673		30.65	2.30666		30.65	-0.67593		30.65	0.29785
	41.9	1.08887		30.7	2.30805		30.7	-0.64213		30.7	0.37956
	42	2.02656		30.75	2.41651		30.75	-0.70972		30.75	0.48791
	42.1	2.31836		30.8	2.50714		30.8	-0.70972		30.8	0.48941
	42.2	2.36734		30.85	2.70462		30.85	-0.73225		30.85	0.32145
	42.3	1.0423		30.9	1.14411		30.9	-0.85617		30.9	0.26055
	42.4	0.74138		30.95	1.12778		30.95	-1.07022		30.95	-1.5321
	42.5	0.3593		31	-1.2392		31	-0.98009		31	-1.46451
	42.6	-0.64209		31.05	-1.07022		31.05	-0.81111		31.05	-1.64475
	42.7	-1.42795		31.1	-0.98009		31.1	-0.74352		31.1	-1.66728
	42.8	-2.07592		31.15	-0.81111		31.15	-0.70972		31.15	-1.52083
	42.9	-2.2539		31.2	-0.77731		31.2	-0.77731		31.2	-1.44198
	43	-2.41256		31.25	-0.65339		31.25	-1.22793		31.25	-1.21667
	43.1	-0.58546		31.3	-0.60833		31.3	-0.19151		31.3	-0.90124
	43.2	-0.1866		31.35	-0.43935		31.35	-0.10139		31.35	0.14133
	43.3	0.8592		31.4	-0.33796		31.4	-0.98009		31.4	0.06261
	43.4	1.15065		31.45	-1.46451		31.45	-0.81111		31.45	-0.06079
	43.5	1.5768		31.5	-1.75741		31.5	-0.77731		31.5	-0.13951
	43.6	1.86824		31.55	-1.80247		31.55	-0.65339		31.55	-0.42335
	43.7	2.1597		31.6	2.11131		31.6	-0.60833		31.6	-0.51098
	43.8	1.93925		31.65	2.00585		31.65	-0.43935		31.65	-0.26002
	43.9	1.93469		31.7	1.88246		31.7	-0.33796		31.7	-0.05352
	44	2.8185		31.75	1.73243		31.75	-0.05633		31.75	0.30441
	44.1	2.78664		31.8	1.64468		31.8	0.07886		31.8	0.43069
	44.2	-2.91604		31.85	-0.13951		31.85	1.09163		31.85	0.32512
	44.3	-3.45978		31.9	-0.42335		31.9	-0.10139		31.9	0.2464
	44.4	-1.65996		31.95	-0.51098		31.95	-0.98009		31.95	0.13202
	44.5	-0.34474		32	-0.26002		32	-0.81111		32	0.18689
	44.6	2.18248		32.05	-0.05352		32.05	-0.77731		32.05	0.68754
	44.7	1.39627		32.1	0.30441		32.1	1.04994		32.1	0.91176
	44.8	0.96065		32.15	0.43069		32.15	-0.67593		32.15	1.06478
	44.9	1.41375		32.2	0.32512		32.2	-0.64213		32.2	1.04835
	45	1.48931		32.25	0.2464		32.25	-0.70972		32.25	0.96071
	45.1	0.83816		32.3	0.13202		32.3	-0.70972		32.3	0.95319
	45.2	0.77972		32.35	0.18689		32.35	-0.73225		32.35	1.07056
	45.3	1.50188		32.4	0.68754		32.4	-0.85617		32.4	1.20565
	45.4	1.87415		32.45	0.91176		32.45	-1.07022		32.45	1.47455
	45.5	2.9469		32.5	1.06478		32.5	-0.98009		32.5	1.5829
	45.6	3.10328		32.55	1.04835		32.55	-0.81111		32.55	1.79831
	45.7	3.23342		32.6	0.96071		32.6	-0.74352		32.6	1.90677
	45.8	2.9591		32.65	0.95319		32.65	-0.70972		32.65	-1.5321
	45.9	2.92726		32.7	1.07056		32.7	-0.77731		32.7	-1.46451
	46	2.97658		32.75	1.20565		32.75	-1.22793		32.75	-1.64475
	46.1	2.99862		32.8	1.47455		32.8	-1.65602		32.8	-1.66728
	46.2	1.51954		32.85	1.5829		32.85	-2.01651		32.85	-1.52083
	46.3	1.27216		32.9	1.79831		32.9	-2.00525		32.9	-1.44198
	46.4	3.40512		32.95	1.90677		32.95	-1.64475		32.95	-1.21667
	46.5	2.45762		33	2.13991		33	-1.41944		33	-0.90124
	46.6	2.48		33.05	2.22162		33.05	-1.21667		33.05	1.49187
	46.7	2.44816		33.1	2.33889		33.1	-1.29552		33.1	1.40424
	46.8	1.39253		33.15	2.37604		33.15	-1.81373		33.15	1.36106
	46.9	0.17562		33.2	2.35069		33.2	-1.76867		33.2	1.37147
	47	-0.04482		33.25	2.20957		33.25	-1.38565		33.25	1.5333
	47.1	1.72804		33.3	1.92574		33.3	-0.04506		33.3	1.65067
	47.2	2.01984		33.35	0.89169		33.35	-0.22531		33.35	1.91957
	47.3	2.63458		33.4	0.83971		33.4	-0.43935		33.4	2.05466
	47.4	2.2525		33.45	0.69859		33.45	0.79727		33.45	1.30573
	47.5	2.30146		33.5	0.44149		33.5	-1.46451		33.5	2.02671
	47.6	2.13492		33.55	0.31821		33.55	-1.64475		33.55	-0.65339
	47.7	1.61812		33.6	0.14133		33.6	-1.66728		33.6	-0.60833
	47.8	-0.03027		33.65	0.06261		33.65	-1.52083		33.65	-0.43935
	47.9	-1.43578		33.7	-0.06079		33.7	-1.44198		33.7	-0.33796
	48	-2.76046		33.75	-0.13951		33.75	-1.21667		33.75	-0.60833
	48.1	-3.30384		33.8	-0.42335		33.8	-0.90124		33.8	-0.43935
	48.2	-3.49734		33.85	2.66843		33.85	-0.16898		33.85	-0.33796
	48.3	-3.5292		33.9	0.48941		33.9	-0.04506		33.9	-0.13951
	48.4	-3.56104		33.95	0.32145		33.95	-0.22531		33.95	-0.42335
	48.5	-1.70736		34	-1.75741		34	-0.43935		34	-0.51098
	48.6	-1.9005		34.05	-1.80247		34.05	-0.70972		34.05	-0.26002
	48.7	-2.52506		34.1	-1.825		34.1	-1.03642		34.1	-0.05352
	48.8	-4.09222		34.15	-1.825		34.15	-1.26173		34.15	0.30441
	48.9	-4.07018		34.2	-1.91512		34.2	-1.38565		34.2	0.43069
	49	-3.99392		34.25	-1.92639		34.25	-1.68981		34.25	0.32512
	49.1	-4.67236		34.3	-1.94892		34.3	-1.84753		34.3	0.2464
	49.2	-0.56577		34.35	-2.01651		34.35	-2.01651		34.35	0.13202
	49.3	0.30167		34.4	-2.01651		34.4	-2.17423		34.4	0.18689
	49.4	-0.4303		34.45	-2.05031		34.45	-2.42207		34.45	0.68754
	49.5	-0.89321		34.5	-2.12917		34.5	-2.43333		34.5	0.91176
	49.6	-0.08988		34.55	0.76636		34.55	-2.18549		34.55	1.06478
	49.7	0.01297		34.6	0.48941		34.6	-2.21929		34.6	1.04835
	49.8	0.65466		34.65	0.32145		34.65	-2.34321		34.65	0.96071
	49.9	0.64975		34.7	2.44097		34.7	-2.4446		34.7	0.95319
	50	0.64484		34.75	2.51076		34.75	-0.33796		34.75	1.07056
				34.8	2.52125		34.8	-0.13951		34.8	1.20565
				34.85	2.48228		34.85	-0.42335		34.85	1.47455
				34.9	2.39385		34.9	-0.51098		34.9	1.5829
				34.95	2.32517		34.95	-0.26002		34.95	1.79831
				35	2.30598		35	-0.05352		35	-0.65339
				35.05	2.24723		35.05	0.30441		35.05	-0.60833
				35.1	2.24782		35.1	0.43069		35.1	-0.43935
				35.15	2.20881		35.15	0.32512		35.15	-0.33796
				35.2	2.18962		35.2	0.2464		35.2	-0.60833
				35.25	3.0276		35.25	0.13202		35.25	-0.43935
				35.3	2.86005		35.3	-0.81111		35.3	-0.33796
				35.35	2.46496		35.35	-0.77731		35.35	1.92574
				35.4	2.3073		35.4	-0.65339		35.4	0.89169
				35.45	2.0705		35.45	-0.60833		35.45	0.83971
				35.5	2.01171		35.5	-0.43935		35.5	0.69859
				35.55	1.94302		35.55	-0.33796		35.55	0.44149
				35.6	1.94362		35.6	-0.05633		35.6	0.31821
				35.65	1.99371		35.65	0.07886		35.65	0.14133
				35.7	0.89169		35.7	0.33796		35.7	0.06261
				35.75	0.83971		35.75	0.46188		35.75	-0.06079
				35.8	0.69859		35.8	0.57454		35.8	-0.13951
				35.85	0.44149		35.85	0.41682		35.85	-0.42335
				35.9	0.31821		35.9	0.09012		35.9	-0.06079
				35.95	0.14133		35.95	-0.11265		35.95	-0.13951
				36	0.06261		36	-0.49568		36	-0.42335
				36.05	-0.06079		36.05	-0.68719		36.05	1.04607
				36.1	-0.13951		36.1	-1.2392		36.1	-1.2392
				36.15	-0.42335		36.15	-1.2392		36.15	-1.07022
				36.2	-0.81111		36.2	-1.07022		36.2	-0.98009
				36.25	-0.77731		36.25	-0.98009		36.25	-0.81111
				36.3	-0.65339		36.3	-0.81111		36.3	-0.77731
				36.35	-0.60833		36.35	-0.77731		36.35	-0.65339
				36.4	-0.43935		36.4	-0.65339		36.4	-0.60833
				36.45	-0.33796		36.45	-0.60833		36.45	-0.43935
				36.5	-0.05633		36.5	-0.43935		36.5	-0.33796
				36.55	0.89169		36.55	-0.33796		36.55	-0.05633
				36.6	0.83971		36.6	-0.05633		36.6	0.07886
				36.65	0.69859		36.65	0.07886		36.65	0.33796
				36.7	0.44149		36.7	0.33796		36.7	0.46188
				36.75	0.31821		36.75	0.46188		36.75	0.57454
				36.8	0.14133		36.8	0.57454		36.8	0.41682
				36.85	0.06261		36.85	0.41682		36.85	0.09012
				36.9	-0.06079		36.9	0.09012		36.9	-0.11265
				36.95	-0.13951		36.95	-0.11265		36.95	-0.49568
				37	-0.42335		37	-0.49568		37	-2.03904
				37.05	-0.49568		37.05	-0.68719		37.05	-1.81373
				37.1	-0.68719		37.1	-1.2392		37.1	-1.5321
				37.15	-1.2392		37.15	-1.46451		37.15	-1.43071
				37.2	-1.46451		37.2	-1.52083		37.2	-1.2392
				37.25	-1.52083		37.25	-1.43071		37.25	-1.07022
				37.3	-2.42207		37.3	-1.41944		37.3	-0.98009
				37.35	-2.43333		37.35	-1.46451		37.35	-0.81111
				37.4	-2.18549		37.4	-1.75741		37.4	-0.77731
				37.45	-2.21929		37.45	-1.80247		37.45	-0.65339
				37.5	-2.34321		37.5	-1.825		37.5	-0.60833
				37.55	-2.4446		37.55	-1.825		37.55	-0.43935
				37.6	-2.16296		37.6	-1.91512		37.6	-0.33796
				37.65	-2.19676		37.65	-1.92639		37.65	-0.60833
				37.7	-2.03904		37.7	-1.94892		37.7	-0.43935
				37.75	-1.81373		37.75	-2.01651		37.75	-0.33796
				37.8	-1.5321		37.8	-2.01651		37.8	-0.05633
				37.85	-1.43071		37.85	-2.05031		37.85	0.07886
				37.9	-1.2392		37.9	-2.12917		37.9	0.46188
				37.95	-1.07022		37.95	-2.14043		37.95	0.57454
				38	-0.98009		38	-2.09537		38	0.41682
				38.05	-0.81111		38.05	-1.46451		38.05	0.09012
				38.1	-0.43935		38.1	-1.18287		38.1	-0.11265
				38.15	-0.33796		38.15	-0.67593		38.15	-0.49568
				38.2	-0.05633		38.2	-0.64213		38.2	1.2574
				38.25	0.07886		38.25	-0.70972		38.25	0.89169
				38.3	0.33796		38.3	-0.70972		38.3	0.83971
				38.35	0.46188		38.35	-0.73225		38.35	0.69859
				38.4	0.57454		38.4	-0.85617		38.4	0.44149
				38.45	0.41682		38.45	-1.07022		38.45	0.31821
				38.5	0.09012		38.5	-0.98009		38.5	0.14133
				38.55	-0.11265		38.55	-0.81111		38.55	0.06261
				38.6	-0.49568		38.6	-0.74352		38.6	-0.06079
				38.65	-0.68719		38.65	-0.70972		38.65	-0.13951
				38.7	-1.2392		38.7	-0.77731		38.7	-0.42335
				38.75	-1.46451		38.75	-1.22793		38.75	1.66843
				38.8	-1.52083		38.8	-1.65602		38.8	0.44149
				38.85	-1.43071		38.85	-2.01651		38.85	0.31821
				38.9	-1.41944		38.9	-2.00525		38.9	0.14133
				38.95	-1.46451		38.95	-1.64475		38.95	0.06261
				39	-1.75741		39	-1.41944		39	-0.06079
				39.05	-1.80247		39.05	-1.21667		39.05	-0.04506
				39.1	-1.825		39.1	-1.29552		39.1	-0.22531
				39.15	-1.825		39.15	-1.81373		39.15	-0.43935
				39.2	-1.91512		39.2	-1.76867		39.2	-0.70972
				39.25	-1.92639		39.25	-1.38565		39.25	-0.70972
				39.3	-1.94892		39.3	-1.37438		39.3	-0.48441
				39.35	-2.01651		39.35	-1.68981		39.35	-0.45062
				39.4	-2.01651		39.4	-1.72361		39.4	-0.27037
				39.45	-2.05031		39.45	-1.825		39.45	-0.19151
				39.5	-2.12917		39.5	-1.825		39.5	-0.10139
				39.55	1.76904		39.55	-1.75741		39.55	-0.11265
				39.6	1.64565		39.6	-1.5321		39.6	-0.30417
				39.65	1.4154		39.65	-1.46451		39.65	-0.34923
				39.7	1.32766		39.7	-1.64475		39.7	-0.45062
				39.75	1.18654		39.75	-1.66728		39.75	-0.50694
				39.8	1.08988		39.8	-1.52083		39.8	-0.69846
				39.85	0.8329		39.85	-1.44198		39.85	-0.76605
				39.9	0.69167		39.9	-1.21667		39.9	-0.81111
				39.95	0.47034		39.95	-0.90124		39.95	-0.85617
				40	0.37368		40	-0.16898		40	-0.93503
				40.05	0.24148		40.05	-0.04506		40.05	-1.03642
				40.1	0.22504		40.1	-0.22531		40.1	0.98956
				40.15	0.29785		40.15	-0.43935		40.15	0.86616
				40.2	0.37956		40.2	-0.70972		40.2	-0.22531
				40.25	0.48791		40.25	-0.70972		40.25	-0.43935
				40.3	0.48941		40.3	-0.48441		40.3	-0.70972
				40.35	0.32145		40.35	-0.45062		40.35	-0.70972
				40.4	0.26055		40.4	-0.49568		40.4	-0.48441
				40.45	0.2352		40.45	1.2574		40.45	-0.45062
				40.5	0.2991		40.5	1.28917		40.5	-0.27037
				40.55	0.5768		40.55	0.83971		40.55	-0.19151
				40.6	0.84569		40.6	0.69859		40.6	-0.10139
				40.65	1.23036		40.65	1.44149		40.65	-0.98009
				40.7	1.25859		40.7	0.31821		40.7	-0.81111
				40.75	1.14411		40.75	0.91413		40.75	-0.77731
				40.8	1.12778		40.8	0.06261		40.8	1.01651
				40.85	1.12026		40.85	-0.06079		40.85	0.00525
				40.9	1.11284		40.9	-0.13951		40.9	-1.64475
				40.95	0.98956		40.95	-0.42335		40.95	-1.41944
				41	0.86616		41	1.16843		41	-1.21667
				41.05	0.82309		41.05	0.44149		41.05	-1.29552
				41.1	0.82448		41.1	0.31821		41.1	-1.81373
				41.15	0.87055		41.15	-1.38565		41.15	1.76867
				41.2	0.89868		41.2	-1.68981		41.2	-1.38565
				41.25	0.98039		41.25	-1.84753		41.25	-1.37438
				41.3	1.02635		41.3	-2.01651		41.3	-1.68981
				41.35	1.15263		41.35	-2.17423		41.35	-1.72361
				41.4	1.23424		41.4	-2.42207		41.4	-1.825
				41.45	1.50314		41.45	-2.43333		41.45	-1.825
				41.5	1.86106		41.5	-2.18549		41.5	-1.75741
				41.55	2.86976		41.55	-2.21929		41.55	-1.5321
				41.6	3.30801		41.6	-2.34321		41.6	-1.46451
				41.65	2.49722		41.65	-2.4446		41.65	-1.64475
				41.7	2.45405		41.7	-2.53472		41.7	-1.66728
				41.75	2.17923		41.75	-2.56852		41.75	-1.52083
				41.8	2.08258		41.8	-2.37701		41.8	-1.44198
				41.85	2.07516		41.85	-1.66728		41.85	-1.21667
				41.9	2.13894		41.9	-1.52083		41.9	-0.90124
				41.95	2.20284		41.95	-1.44198		41.95	-0.16898
				42	2.21314		42	-1.21667		42	-0.04506
				42.05	2.27703		42.05	-0.90124		42.05	-0.22531
				42.1	2.30516		42.1	0.14133		42.1	-0.43935
				42.15	2.30666		42.15	0.06261		42.15	-0.70972
				42.2	-0.19151		42.2	-0.06079		42.2	-0.70972
				42.25	-0.10139		42.25	-0.13951		42.25	-0.48441
				42.3	-0.98009		42.3	-0.42335		42.3	-0.45062
				42.35	-0.81111		42.35	-0.51098		42.35	-0.27037
				42.4	-0.77731		42.4	-0.26002		42.4	-0.19151
				42.45	-0.65339		42.45	-0.05352		42.45	-0.10139
				42.5	-0.60833		42.5	0.30441		42.5	-0.73225
				42.55	-0.43935		42.55	0.43069		42.55	-0.85617
				42.6	-0.33796		42.6	0.32512		42.6	-1.07022
				42.65	-0.05633		42.65	0.2464		42.65	-0.98009
				42.7	0.07886		42.7	0.13202		42.7	-0.81111
				42.75	3.49163		42.75	0.18689		42.75	-0.74352
				42.8	3.25247		42.8	0.68754		42.8	-0.70972
				42.85	2.75471		42.85	0.09012		42.85	-0.77731
				42.9	2.50664		42.9	-0.11265		42.9	-1.22793
				42.95	2.02671		42.95	-0.49568		42.95	-1.65602
				43	1.84994		43	-0.68719		43	-2.01651
				43.05	-0.67593		43.05	-1.2392		43.05	-2.00525
				43.1	-0.64213		43.1	-1.46451		43.1	-1.64475
				43.15	-0.70972		43.15	-1.52083		43.15	-2.4446
				43.2	-0.70972		43.2	-2.42207		43.2	-2.53472
				43.25	-0.73225		43.25	-2.43333		43.25	-2.56852
				43.3	-0.85617		43.3	-2.18549		43.3	-2.37701
				43.35	-1.07022		43.35	-2.21929		43.35	-2.19676
				43.4	-0.98009		43.4	-2.34321		43.4	-2.27562
				43.45	-0.81111		43.45	-2.4446		43.45	-2.39954
				43.5	-0.74352		43.5	-2.16296		43.5	-2.68117
				43.55	-0.70972		43.55	-2.19676		43.55	-2.74877
				43.6	-0.77731		43.6	-2.03904		43.6	-2.80509
				43.65	-1.22793		43.65	-1.81373		43.65	-2.71497
				43.7	-1.65602		43.7	-1.5321		43.7	-1.41944
				43.75	-2.01651		43.75	-1.43071		43.75	-1.46451
				43.8	-2.00525		43.8	-1.2392		43.8	-1.75741
				43.85	-1.64475		43.85	-1.07022		43.85	-1.80247
				43.9	-1.41944		43.9	-0.98009		43.9	-1.825
				43.95	-1.21667		43.95	-0.81111		43.95	-1.825
				44	-1.29552		44	-0.77731		44	-0.1512
				44.05	-1.81373		44.05	-0.65339		44.05	1.02519
				44.1	-1.76867		44.1	-0.60833		44.1	1.18654
				44.15	-1.38565		44.15	-0.43935		44.15	1.08988
				44.2	2.16241		44.2	-0.33796		44.2	0.8329
				44.25	2.38061		44.25	-0.05633		44.25	0.69167
				44.3	2.66804		44.3	0.07886		44.3	0.47034
				44.35	2.79727		44.35	0.33796		44.35	0.37368
				44.4	-1.46451		44.4	0.46188		44.4	0.24148
				44.45	-1.64475		44.45	0.57454		44.45	0.22504
				44.5	-1.66728		44.5	0.33796		44.5	0.29785
				44.55	-1.52083		44.55	0.46188		44.55	0.37956
				44.6	-1.44198		44.6	0.57454		44.6	0.48791
				44.65	-1.21667		44.65	0.41682		44.65	0.48941
				44.7	-0.90124		44.7	0.09012		44.7	0.32145
				44.75	-0.16898		44.75	-0.11265		44.75	0.26055
				44.8	-0.04506		44.8	-0.49568		44.8	0.2352
				44.85	-0.22531		44.85	-2.03904		44.85	0.2991
				44.9	-0.43935		44.9	-1.81373		44.9	-1.52083
				44.95	-0.70972		44.95	-1.5321		44.95	-1.43071
				45	-0.70972		45	-1.43071		45	-1.41944
				45.05	-0.48441		45.05	-1.2392		45.05	-1.46451
				45.1	-0.45062		45.1	-1.07022		45.1	-1.75741
				45.15	-0.27037		45.15	-0.98009		45.15	-1.80247
				45.2	-0.19151		45.2	-0.81111		45.2	-1.825
				45.25	-0.10139		45.25	-0.77731		45.25	-1.825
				45.3	-0.98009		45.3	-0.65339		45.3	-1.91512
				45.35	-0.81111		45.35	-0.60833		45.35	-1.92639
				45.4	-0.77731		45.4	-0.43935		45.4	-1.94892
				45.45	-0.65339		45.45	-0.33796		45.45	-2.01651
				45.5	-1.43071		45.5	-0.05633		45.5	-2.01651
				45.55	-1.41944		45.55	0.07886		45.55	-2.05031
				45.6	-1.46451		45.6	0.33796		45.6	-2.12917
				45.65	-1.75741		45.65	0.46188		45.65	0.76636
				45.7	-1.80247		45.7	0.57454		45.7	0.48941
				45.75	-1.825		45.75	0.41682		45.75	0.32145
				45.8	-1.825		45.8	0.09012		45.8	0.26055
				45.85	-0.1512		45.85	-0.11265		45.85	0.2352
				45.9	1.02519		45.9	-0.49568		45.9	0.2991
				45.95	1.18654		45.95	-0.68719		45.95	0.5768
				46	1.08988		46	0.2352		46	0.84569
				46.05	0.8329		46.05	0.2991		46.05	1.23036
				46.1	0.69167		46.1	0.5768		46.1	1.25859
				46.15	0.47034		46.15	0.84569		46.15	1.14411
				46.2	0.37368		46.2	1.23036		46.2	1.12778
				46.25	0.24148		46.25	1.25859		46.25	-1.2392
				46.3	0.22504		46.3	1.14411		46.3	-1.07022
				46.35	0.29785		46.35	1.12778		46.35	-0.98009
				46.4	0.37956		46.4	-1.2392		46.4	-0.81111
				46.45	0.48791		46.45	-1.07022		46.45	-0.77731
				46.5	0.48941		46.5	-0.33796		46.5	-0.65339
				46.55	0.32145		46.55	-0.05633		46.55	-0.60833
				46.6	0.26055		46.6	0.33796		46.6	-0.43935
				46.65	0.2352		46.65	0.46188		46.65	-0.33796
				46.7	0.2991		46.7	0.57454		46.7	-1.46451
				46.75	0.5768		46.75	0.41682		46.75	-1.75741
				46.8	2.39216		46.8	0.09012		46.8	-1.80247
				46.85	2.36308		46.85	-0.11265		46.85	-1.825
				46.9	2.36367		46.9	-0.49568		46.9	-1.825
				46.95	2.36422		46.95	-0.45062		46.95	-1.91512
				47	2.36482		47	-0.27037		47	-1.92639
				47.05	2.36541		47.05	-0.19151		47.05	-1.94892
				47.1	2.36601		47.1	-0.10139		47.1	-2.01651
				47.15	2.37645		47.15	-0.11265		47.15	-1.44198
				47.2	1.12026		47.2	-0.30417		47.2	-1.80247
				47.25	1.11284		47.25	-0.34923		47.25	-1.97145
				47.3	0.98956		47.3	-0.45062		47.3	-2.16296
				47.35	0.86616		47.35	-0.50694		47.35	-2.19676
				47.4	0.82309		47.4	-0.69846		47.4	-2.03904
				47.45	0.82448		47.45	-0.76605		47.45	-1.81373
				47.5	0.87055		47.5	-0.81111		47.5	-1.5321
				47.55	0.89868		47.55	-0.85617		47.55	-1.43071
				47.6	0.98039		47.6	-0.93503		47.6	-1.2392
				47.65	1.02635		47.65	-1.03642		47.65	-1.07022
				47.7	1.15263		47.7	-1.26173		47.7	-0.98009
				47.75	1.23424		47.75	-1.38565		47.75	-0.81111
				47.8	-1.43071		47.8	-1.68981		47.8	-0.77731
				47.85	-1.41944		47.85	-1.84753		47.85	-0.65339
				47.9	-1.46451		47.9	-2.01651		47.9	-0.60833
				47.95	-1.75741		47.95	-2.17423		47.95	-0.43935
				48	-1.80247		48	-2.42207		48	-0.33796
				48.05	-1.825		48.05	-2.43333		48.05	-0.05633
				48.1	-1.825		48.1	-2.18549		48.1	0.07886
				48.15	-1.91512		48.15	-2.21929		48.15	0.33796
				48.2	-1.92639		48.2	-2.34321		48.2	0.46188
				48.25	-1.94892		48.25	-0.42335		48.25	0.57454
				48.3	-2.01651		48.3	1.04607		48.3	0.41682
				48.35	-2.01651		48.35	-1.2392		48.35	0.09012
				48.4	-2.05031		48.4	-1.07022		48.4	-0.11265
				48.45	-2.12917		48.45	-0.98009		48.45	-0.49568
				48.5	-2.14043		48.5	-0.81111		48.5	-0.68719
				48.55	-2.09537		48.55	-0.77731		48.55	-1.2392
				48.6	-1.46451		48.6	-0.65339		48.6	-1.46451
				48.65	-1.18287		48.65	-0.60833		48.65	-1.52083
				48.7	-0.67593		48.7	-0.43935		48.7	-1.43071
				48.75	-0.64213		48.75	-0.33796		48.75	-1.41944
				48.8	-0.70972		48.8	-0.05633		48.8	-1.46451
				48.85	-0.70972		48.85	0.07886		48.85	-1.75741
				48.9	-0.73225		48.9	0.33796		48.9	-1.80247
				48.95	-0.85617		48.95	0.46188		48.95	-1.825
				49	1.07022		49	-0.60833		49	-1.825
				49.05	0.98009		49.05	-0.43935		49.05	-1.91512
				49.1	0.81111		49.1	-0.33796		49.1	-1.92639
				49.15	-0.74352		49.15	-0.05633		49.15	-1.94892
				49.2	-0.70972		49.2	0.07886		49.2	-2.01651
				49.25	-0.77731		49.25	0.33796		49.25	-2.01651
				49.3	-1.22793		49.3	0.46188		49.3	-2.05031
				49.35	-1.65602		49.35	0.57454		49.35	-2.12917
				49.4	2.01651		49.4	0.41682		49.4	-2.14043
				49.45	2.00525		49.45	0.09012		49.45	-2.09537
				49.5	-1.64475		49.5	-0.11265		49.5	-1.46451
				49.55	-1.41944		49.55	0.37368		49.55	-1.18287
				49.6	-1.21667		49.6	0.24148		49.6	-0.67593
				49.65	-1.29552		49.65	0.22504		49.65	-0.64213
				49.7	-1.81373		49.7	0.29785		49.7	-0.70972
				49.75	1.76867		49.75	0.37956		49.75	-0.70972
				49.8	-1.38565		49.8	0.48791		49.8	-0.73225
				49.85	-1.37438		49.85	0.48941		49.85	-0.85617
				49.9	-1.68981		49.9	0.32145		49.9	-1.07022
				49.95	-1.72361		49.95	0.26055		49.95	-0.98009
				50	-1.825		50	0.2352		50	-0.81111

## Sheet: Figure 6 data
Figure 6Distribution of hydrodynamic pressure on the surface of radial gate (a)	10	2.3	2.25	2.18	1.85			Figure 6Distribution of hydrodynamic pressure on the surface of radial gate (b)	10	0.108	0.102	0.2	0.148
	30	1.63	1.5	1.21	1.12				30	0.05	0.03	0.07	0.042
	50	1.8	1.7	1.53	1.28				50	0.078	0.055	0.09	0.058
	70	1.73	1.5	1.35	1.2				70	0.06	0.042	0.08	0.074
	90	1.6	1.38	1.2	0.8				90	0.038	0.028	0.052	0.0395

## Sheet: Figure 7  data
Figure 7Comparison of theoretical calculation and finite element simulation results. (b)	1	2	1.935
	2	1.6372	1.5095
	3	1.4235	1.2395
	4	1.1295	1.203
	5	1.0562	1.099
	6	0.8664	0.7484
	7	0.65441	0.4235
	8	0.3115	0.2484
	9	0.26585	0.1963
	10	0.1123	0.1423

## Sheet: Figure 12 data
Figure 12Variation curve of maximum response of gate with relative opening. (a)	0.1	5.3	4.8	4.1	4.3		Figure 12Variation curve of maximum response of gate with relative opening. (b)	0.1	33	34	35	33
	0.3	5.5	5	4.5	4.2			0.3	25	26	23	22
	0.5	3.4	2.99	2.1	2.5			0.5	14	12	11	11.4
	0.7	2.1	1.98	1.6	1.4			0.7	11	10.8	11	10
	0.9	1.4	1.3	0.7	0.9			0.9	4	3	4	5
	.
